# Supplementary material for: Differential affinity chromatography reveals a link between Porphyromonas gingivalis–induced changes in vascular smooth muscle cell differentiation and the type 9 secretion system
Source: Front Cell Infect Microbiol. 2022 Nov 22;12:983247. doi: 10.3389/fcimb.2022.983247 (PMC9722745; doi:10.3389/fcimb.2022.983247)
Supplement: Supplementary file 1 [file Table_1.xlsx]

## Sheet: Table S1
Table S1: Nano LC/MS/MS results of the Pull-down Assay		https://www.researchgate.net/publication/364002557_P_gingivalis-AoSMC_Pull-Down_Assay
					Spectral Counts
#	Identified Proteins (494)	Accession Number	Alternate ID	Molecular Weight	AoSMC Control	A7UF Bait Control	W83 Bait Control	A7UF	W83	A7UF/W83 Ratio
1	Hemagglutinin protein HagE OS=Porphyromonas gingivalis (strain ATCC BAA-308 / W83) OX=242619 GN=hagE PE=3 SV=1	Q7MTE2	hagE	186 kDa	0	1	0	769	244	3.2
2	RagA protein OS=Porphyromonas gingivalis (strain ATCC BAA-308 / W83) OX=242619 GN=ragA PE=1 SV=1	Q7MXJ7	ragA	112 kDa	1	0	0	555	143	3.9
3	Gingipain R2 OS=Porphyromonas gingivalis (strain ATCC BAA-308 / W83) OX=242619 GN=rgpB PE=1 SV=2	P95493	rgpB	81 kDa	0	0	0	387	92	4.2
4	NAD-specific glutamate dehydrogenase OS=Porphyromonas gingivalis (strain ATCC BAA-308 / W83) OX=242619 GN=gdh PE=1 SV=1	P0C934	gdh	49 kDa	0	2	0	367	128	2.9
5	Outer membrane protein 41 OS=Porphyromonas gingivalis (strain ATCC BAA-308 / W83) OX=242619 GN=PG_0695 PE=1 SV=2	Q9S3R9	PG_0695	43 kDa	0	0	0	298	63	2.9
6	Hemagglutinin A OS=Porphyromonas gingivalis (strain ATCC BAA-308 / W83) OX=242619 GN=hagA PE=1 SV=1	P59915	hagA	233 kDa	0	0	0	291	102	2.9
7	Outer membrane protein 40 OS=Porphyromonas gingivalis (strain ATCC BAA-308 / W83) OX=242619 GN=PG_0694 PE=1 SV=1	Q9S3R8	PG_0694	42 kDa	0	0	0	249	72	3.5
8	Uncharacterized protein OS=Porphyromonas gingivalis (strain ATCC BAA-308 / W83) OX=242619 GN=PG_1795 PE=4 SV=1	Q7MTY2	PG_1795	29 kDa	0	0	0	185	23	8
9	Lipoprotein RagB OS=Porphyromonas gingivalis (strain ATCC BAA-308 / W83) OX=242619 GN=ragB PE=1 SV=1	F5H948	ragB	56 kDa	0	0	0	197	76	2.6
10	Glyceraldehyde-3-phosphate dehydrogenase OS=Porphyromonas gingivalis (strain ATCC BAA-308 / W83) OX=242619 GN=gapA PE=3 SV=1	Q7MT61	gapA	36 kDa	0	1	0	188	101	1.9
11	Phosphoenolpyruvate carboxykinase (ATP) OS=Porphyromonas gingivalis (strain ATCC BAA-308 / W83) OX=242619 GN=pckA PE=3 SV=1	Q7MU78	pckA	59 kDa	0	0	1	160	60	2.7
12	4-hydroxybutyryl-CoA dehydratase OS=Porphyromonas gingivalis (strain ATCC BAA-308 / W83) OX=242619 GN=abfD PE=4 SV=1	Q7MWD1	abfD	54 kDa	0	0	0	175	61	2.9
13	Endopeptidase PepO OS=Porphyromonas gingivalis (strain ATCC BAA-308 / W83) OX=242619 GN=pepO PE=4 SV=1	Q7MXL5	pepO	79 kDa	0	0	0	103	21	4.9
14	Peptidase, M16 family OS=Porphyromonas gingivalis (strain ATCC BAA-308 / W83) OX=242619 GN=PG_0196 PE=3 SV=1	Q7MXI9	PG_0196	106 kDa	0	0	0	96	33	2.9
15	Phosphoserine aminotransferase OS=Porphyromonas gingivalis (strain ATCC BAA-308 / W83) OX=242619 GN=serC PE=3 SV=1	Q7MV30	serC	40 kDa	0	1	0	94	30	3.1
16	CobN/magnesium chelatase family protein OS=Porphyromonas gingivalis (strain ATCC BAA-308 / W83) OX=242619 GN=PG_1553 PE=4 SV=1	Q7MUG8	PG_1553	163 kDa	0	0	0	90	33	2.7
17	Heme-binding protein FetB OS=Porphyromonas gingivalis (strain ATCC BAA-308 / W83) OX=242619 GN=fetB PE=4 SV=1	Q7MWF2	fetB	33 kDa	0	0	0	80	22	3.6
18	TonB-dependent receptor, putative OS=Porphyromonas gingivalis (strain ATCC BAA-308 / W83) OX=242619 GN=PG_0707 PE=3 SV=1	F5HHM2	PG_0707	94 kDa	0	0	0	85	33	2.6
19	Plug domain-containing protein OS=Porphyromonas gingivalis (strain ATCC BAA-308 / W83) OX=242619 GN=PG_1414 PE=4 SV=1	Q7MUS3	PG_1414	96 kDa	0	0	0	86	32	2.7
20	Peptidase, M24 family OS=Porphyromonas gingivalis (strain ATCC BAA-308 / W83) OX=242619 GN=PG_1210 PE=3 SV=1	Q7MV80	PG_1210	67 kDa	0	0	0	88	20	4.4
21	Peptidylarginine deiminase OS=Porphyromonas gingivalis (strain ATCC BAA-308 / W83) OX=242619 GN=PG_1424 PE=1 SV=1	Q9RQJ2	PG_1424	62 kDa	0	0	0	82	38	2.2
22	Tetracycline resistance protein TetQ OS=Porphyromonas gingivalis (strain ATCC BAA-308 / W83) OX=242619 GN=PG_0933 PE=3 SV=1	Q7MVV0	PG_0933	80 kDa	0	0	0	83	56	1.5
23	Prolyl oligopeptidase family protein OS=Porphyromonas gingivalis (strain ATCC BAA-308 / W83) OX=242619 GN=PG_1004 PE=4 SV=1	Q7MVP4	PG_1004	86 kDa	0	0	0	78	35	2.2
24	Lipoprotein, putative OS=Porphyromonas gingivalis (strain ATCC BAA-308 / W83) OX=242619 GN=PG_1019 PE=4 SV=1	Q7MVN2	PG_1019	43 kDa	0	0	0	67	10	6.7
25	Methylmalonyl-CoA decarboxylase, alpha subunit OS=Porphyromonas gingivalis (strain ATCC BAA-308 / W83) OX=242619 GN=mmdA PE=4 SV=1	Q7MUB9	mmdA	57 kDa	0	0	0	76	47	1.6
26	OMP_b-brl_2 domain-containing protein OS=Porphyromonas gingivalis (strain ATCC BAA-308 / W83) OX=242619 GN=PG_1823 PE=4 SV=1	Q7MTV9	PG_1823	24 kDa	0	0	0	65	11	5.9
27	Immunoreactive 53 kDa antigen PG123 OS=Porphyromonas gingivalis (strain ATCC BAA-308 / W83) OX=242619 GN=PG_2167 PE=4 SV=1	F5H9B8	PG_2167	54 kDa	0	0	0	79	46	1.7
28	Succinate-semialdehyde dehydrogenase OS=Porphyromonas gingivalis (strain ATCC BAA-308 / W83) OX=242619 GN=sucD PE=4 SV=1	Q7MWD5	sucD	48 kDa	0	0	0	77	30	2.6
29	Dipeptidyl-peptidase OS=Porphyromonas gingivalis (strain ATCC BAA-308 / W83) OX=242619 GN=PG_0491 PE=3 SV=1	Q7MWU6	PG_0491	80 kDa	0	0	0	76	33	2.3
30	L-glutamate gamma-semialdehyde dehydrogenase OS=Porphyromonas gingivalis (strain ATCC BAA-308 / W83) OX=242619 GN=pruA PE=4 SV=1	Q7MV36	pruA	60 kDa	0	0	0	77	31	2.5
31	HmuY protein OS=Porphyromonas gingivalis (strain ATCC BAA-308 / W83) OX=242619 GN=hmuY PE=4 SV=1	F5HFY5	hmuY	16 kDa	0	0	0	65	23	2.8
32	Peptidyl-dipeptidase Dcp OS=Porphyromonas gingivalis (strain ATCC BAA-308 / W83) OX=242619 GN=dcp-1 PE=3 SV=1	Q7MW82	dcp-1	78 kDa	0	0	0	64	25	2.6
33	Immunoreactive 46 kDa antigen PG99 OS=Porphyromonas gingivalis (strain ATCC BAA-308 / W83) OX=242619 GN=PG_1798 PE=4 SV=1	F5H9F8	PG_1798	46 kDa	0	0	0	54	13	4.2
34	Glycine dehydrogenase (aminomethyl-transferring) OS=Porphyromonas gingivalis (strain ATCC BAA-308 / W83) OX=242619 GN=gcvP PE=3 SV=1	Q7MV12	gcvP	106 kDa	0	0	0	68	31	2.2
35	TPR domain protein OS=Porphyromonas gingivalis (strain ATCC BAA-308 / W83) OX=242619 GN=PG_1028 PE=4 SV=1	Q7MVM4	PG_1028	50 kDa	0	0	0	68	32	2.1
36	Zinc carboxypeptidase, putative OS=Porphyromonas gingivalis (strain ATCC BAA-308 / W83) OX=242619 GN=PG_0232 PE=3 SV=1	F5HE64	PG_0232	92 kDa	0	0	0	58	18	3.2
37	Prolyl oligopeptidase family protein OS=Porphyromonas gingivalis (strain ATCC BAA-308 / W83) OX=242619 GN=PG_0724 PE=3 SV=1	Q7MWA7	PG_0724	74 kDa	0	0	0	41	0
38	Malate dehydrogenase OS=Porphyromonas gingivalis (strain ATCC BAA-308 / W83) OX=242619 GN=mdh PE=3 SV=1	Q7MTK2	mdh	36 kDa	0	0	0	59	47	1.3
39	Serine hydroxymethyltransferase OS=Porphyromonas gingivalis (strain ATCC BAA-308 / W83) OX=242619 GN=glyA PE=3 SV=1	Q7MXW0	glyA	47 kDa	0	0	0	62	26	2.4
40	Uncharacterized protein OS=Porphyromonas gingivalis (strain ATCC BAA-308 / W83) OX=242619 GN=PG_0452 PE=4 SV=1	Q7MWX7	PG_0452	80 kDa	0	0	0	57	27	3
41	Polyribonucleotide nucleotidyltransferase OS=Porphyromonas gingivalis (strain ATCC BAA-308 / W83) OX=242619 GN=pnp PE=3 SV=1	Q7MW79	pnp	82 kDa	0	0	0	57	19	3
42	Enolase OS=Porphyromonas gingivalis (strain ATCC BAA-308 / W83) OX=242619 GN=eno PE=3 SV=1	Q7MTV8	eno	46 kDa	0	0	0	48	14	3.4
43	Uncharacterized protein OS=Porphyromonas gingivalis (strain ATCC BAA-308 / W83) OX=242619 GN=PG_0495 PE=4 SV=1	Q7MWU2	PG_0495	54 kDa	0	0	0	50	14	3.6
44	Aminopeptidase OS=Porphyromonas gingivalis (strain ATCC BAA-308 / W83) OX=242619 GN=PG_1788 PE=3 SV=1	Q7MTY9	PG_1788	47 kDa	0	0	0	51	15	3.4
45	Uncharacterized protein OS=Porphyromonas gingivalis (strain ATCC BAA-308 / W83) OX=242619 GN=PG_2029 PE=4 SV=1	Q7MTD8	PG_2029	98 kDa	0	0	0	53	29	1.8
46	Branched-chain-amino-acid transaminase OS=Porphyromonas gingivalis (strain ATCC BAA-308 / W83) OX=242619 GN=ilvE PE=3 SV=1	Q7MV21	ilvE	38 kDa	0	0	0	56	25	2.2
47	Thioredoxin family protein OS=Porphyromonas gingivalis (strain ATCC BAA-308 / W83) OX=242619 GN=PG_1084 PE=4 SV=1	Q7MVH7	PG_1084	39 kDa	0	0	0	50	20	2.5
48	Urocanate hydratase OS=Porphyromonas gingivalis (strain ATCC BAA-308 / W83) OX=242619 GN=hutU PE=3 SV=1	Q7MTS1	hutU	74 kDa	0	0	0	49	20	2.5
49	Lipoprotein PG3 OS=Porphyromonas gingivalis (strain ATCC BAA-308 / W83) OX=242619 GN=PG_2054 PE=4 SV=1	F5HAC9	PG_2054	23 kDa	0	0	0	49	24	2
50	Aminotransferase, putative OS=Porphyromonas gingivalis (strain ATCC BAA-308 / W83) OX=242619 GN=PG_1327 PE=1 SV=1	Q7MUZ3	PG_1327	49 kDa	0	0	0	47	22	2.1
51	Pyruvate ferredoxin/flavodoxin oxidoreductase family protein OS=Porphyromonas gingivalis (strain ATCC BAA-308 / W83) OX=242619 GN=PG_0548 PE=3 SV=1	Q7MWP8	PG_0548	132 kDa	0	0	0	59	41	1.4
52	TonB-dependent receptor OS=Porphyromonas gingivalis (strain ATCC BAA-308 / W83) OX=242619 GN=PG_0668 PE=3 SV=1	F5HE36	PG_0668	85 kDa	0	0	0	50	23	2.2
53	Aminomethyltransferase OS=Porphyromonas gingivalis (strain ATCC BAA-308 / W83) OX=242619 GN=gcvT PE=3 SV=1	Q7MUG4	gcvT	40 kDa	0	0	0	47	17	2.8
54	Dipeptidyl-peptidase OS=Porphyromonas gingivalis (strain ATCC BAA-308 / W83) OX=242619 GN=dpp11 PE=3 SV=1	Q7MV25	dpp11	82 kDa	0	0	0	45	18	2.5
55	Acyl-CoA dehydrogenase family protein OS=Porphyromonas gingivalis (strain ATCC BAA-308 / W83) OX=242619 GN=PG_0775 PE=1 SV=1	Q7MW70	PG_0775	65 kDa	0	0	0	52	26	2
56	TPR domain protein OS=Porphyromonas gingivalis (strain ATCC BAA-308 / W83) OX=242619 GN=PG_0449 PE=4 SV=1	Q7MWY0	PG_0449	52 kDa	0	0	0	47	24	2
57	Triosephosphate isomerase OS=Porphyromonas gingivalis (strain ATCC BAA-308 / W83) OX=242619 GN=tpiA PE=3 SV=1	Q7MWI7	tpiA	27 kDa	0	0	0	48	30	1.6
58	Thioredoxin, putative OS=Porphyromonas gingivalis (strain ATCC BAA-308 / W83) OX=242619 GN=PG_0616 PE=4 SV=1	Q7MWJ4	PG_0616	38 kDa	0	0	0	46	20	2.3
59	Flavodoxin OS=Porphyromonas gingivalis (strain ATCC BAA-308 / W83) OX=242619 GN=PG_1858 PE=3 SV=1	Q7MTT3	PG_1858	17 kDa	0	0	0	46	12	3.8
60	Extracellular protease, putative OS=Porphyromonas gingivalis (strain ATCC BAA-308 / W83) OX=242619 GN=PG_0553 PE=4 SV=1	Q7MWP7	PG_0553	103 kDa	0	0	0	43	13	3.3
61	Uncharacterized protein OS=Porphyromonas gingivalis (strain ATCC BAA-308 / W83) OX=242619 GN=PG_1626 PE=4 SV=1	Q7MUA6	PG_1626	61 kDa	0	0	0	51	34	1.5
62	Uncharacterized protein OS=Porphyromonas gingivalis (strain ATCC BAA-308 / W83) OX=242619 GN=PG_0027 PE=4 SV=1	Q7MXX1	PG_0027	43 kDa	0	0	0	36	7	5.1
63	Beta-eliminating lyase OS=Porphyromonas gingivalis (strain ATCC BAA-308 / W83) OX=242619 GN=PG_1401 PE=3 SV=1	Q7MUT3	PG_1401	52 kDa	0	0	0	35	4	8.8
64	Uncharacterized protein OS=Porphyromonas gingivalis (strain ATCC BAA-308 / W83) OX=242619 GN=PG_0809 PE=4 SV=1	Q7MW38	PG_0809	260 kDa	0	0	0	26	0
65	Uncharacterized protein OS=Porphyromonas gingivalis (strain ATCC BAA-308 / W83) OX=242619 GN=PG_0410 PE=4 SV=1	Q7MX16	PG_0410	144 kDa	0	0	0	39	19	2.1
66	Dipeptidase OS=Porphyromonas gingivalis (strain ATCC BAA-308 / W83) OX=242619 GN=PG_1313 PE=3 SV=1	Q7MV05	PG_1313	63 kDa	0	0	0	45	27	1.7
67	3-oxoacyl-[acyl-carrier-protein] synthase 2 OS=Porphyromonas gingivalis (strain ATCC BAA-308 / W83) OX=242619 GN=fabF PE=3 SV=1	Q7MAV6	fabF	45 kDa	0	0	0	39	15	2.6
68	Uncharacterized protein OS=Porphyromonas gingivalis (strain ATCC BAA-308 / W83) OX=242619 GN=PG_1493 PE=4 SV=1	Q7MUL5	PG_1493	100 kDa	0	0	0	40	33	1.2
69	Flavodoxin OS=Porphyromonas gingivalis (strain ATCC BAA-308 / W83) OX=242619 GN=PG_0804 PE=3 SV=1	Q7MW42	PG_0804	46 kDa	0	0	0	34	11	3.1
70	2,3-bisphosphoglycerate-dependent phosphoglycerate mutase OS=Porphyromonas gingivalis (strain ATCC BAA-308 / W83) OX=242619 GN=gpmA PE=3 SV=1	Q7MXP1	gpmA	29 kDa	0	0	0	37	10	3.7
71	L-methionine gamma-lyase OS=Porphyromonas gingivalis (strain ATCC BAA-308 / W83) OX=242619 GN=mgl PE=1 SV=2	Q7MX71	mgl	43 kDa	0	0	0	35	11	3.2
72	Aspartate--tRNA ligase OS=Porphyromonas gingivalis (strain ATCC BAA-308 / W83) OX=242619 GN=aspS PE=3 SV=1	Q7MXM0	aspS	67 kDa	0	0	0	38	14	2.7
73	Aminopeptidase OS=Porphyromonas gingivalis (strain ATCC BAA-308 / W83) OX=242619 GN=pepC PE=3 SV=1	Q7MUC5	pepC	51 kDa	0	0	0	40	19	2.1
74	Peptidase, M20/M25/M40 family OS=Porphyromonas gingivalis (strain ATCC BAA-308 / W83) OX=242619 GN=PG_0561 PE=4 SV=1	Q7MWN9	PG_0561	50 kDa	0	0	0	38	14	2.7
75	A2M domain-containing protein OS=Porphyromonas gingivalis (strain ATCC BAA-308 / W83) OX=242619 GN=PG_2204 PE=3 SV=1	Q7MT05	PG_2204	214 kDa	0	0	0	38	22	1.7
76	TPR domain protein OS=Porphyromonas gingivalis (strain ATCC BAA-308 / W83) OX=242619 GN=PG_1385 PE=4 SV=1	Q7MUU6	PG_1385	46 kDa	0	0	0	41	29	1.4
77	Efflux transporter, MFP component, RND family OS=Porphyromonas gingivalis (strain ATCC BAA-308 / W83) OX=242619 GN=PG_0539 PE=3 SV=1	Q7MWQ7	PG_0539	38 kDa	0	0	0	30	18	1.7
78	TonB-dependent receptor HmuR OS=Porphyromonas gingivalis (strain ATCC BAA-308 / W83) OX=242619 GN=hmuR PE=3 SV=1	Q7MUG9	hmuR	73 kDa	0	0	0	32	5	6.4
79	50S ribosomal protein L25 OS=Porphyromonas gingivalis (strain ATCC BAA-308 / W83) OX=242619 GN=rplY PE=3 SV=1	Q7MXK8	rplY	21 kDa	0	0	0	34	10	3.4
80	NAD-dependent 4-hydroxybutyrate dehydrogenase OS=Porphyromonas gingivalis (strain ATCC BAA-308 / W83) OX=242619 GN=4hbD PE=4 SV=1	Q7MWD4	4hbD	42 kDa	0	0	0	34	14	2.4
81	Signal peptide peptidase SppA, 67K type OS=Porphyromonas gingivalis (strain ATCC BAA-308 / W83) OX=242619 GN=sppA PE=3 SV=1	Q7MWH3	sppA	65 kDa	0	0	0	32	15	2.1
82	Prolyl tripeptidyl peptidase OS=Porphyromonas gingivalis (strain ATCC BAA-308 / W83) OX=242619 GN=ptpA PE=1 SV=1	Q7MUW6	ptpA	82 kDa	0	0	0	38	17	2.2
83	Thioredoxin reductase OS=Porphyromonas gingivalis (strain ATCC BAA-308 / W83) OX=242619 GN=trxB PE=3 SV=1	Q7MVD5	trxB	33 kDa	0	0	0	30	7	4.3
84	Outer membrane efflux protein OS=Porphyromonas gingivalis (strain ATCC BAA-308 / W83) OX=242619 GN=PG_0538 PE=3 SV=1	F5H9J5	PG_0538	52 kDa	0	0	0	30	15	2
85	Transglutaminase-related protein OS=Porphyromonas gingivalis (strain ATCC BAA-308 / W83) OX=242619 GN=PG_0226 PE=4 SV=1	Q7MXG4	PG_0226	101 kDa	0	0	0	35	18	1.9
86	Beta sliding clamp OS=Porphyromonas gingivalis (strain ATCC BAA-308 / W83) OX=242619 GN=dnaN PE=3 SV=1	Q7MTT8	dnaN	41 kDa	0	0	0	29	7	4.1
87	Internalin-related protein OS=Porphyromonas gingivalis (strain ATCC BAA-308 / W83) OX=242619 GN=PG_0350 PE=4 SV=1	Q7MX64	PG_0350	53 kDa	0	0	0	34	13	2.6
88	Immunoreactive 47 kDa antigen PG97 OS=Porphyromonas gingivalis (strain ATCC BAA-308 / W83) OX=242619 GN=PG_1374 PE=4 SV=1	F5HDB6	PG_1374	47 kDa	0	0	0	35	12	2.9
89	Dihydrolipoyl dehydrogenase OS=Porphyromonas gingivalis (strain ATCC BAA-308 / W83) OX=242619 GN=pdhD PE=3 SV=1	Q7MW44	pdhD	48 kDa	0	0	0	33	10	3.3
90	Fructose-bisphosphate aldolase class 1 OS=Porphyromonas gingivalis (strain ATCC BAA-308 / W83) OX=242619 GN=fda PE=1 SV=1	P60053	fda	33 kDa	0	0	0	45	26	1.7
91	3-hydroxyacyl-CoA dehydrogenase family protein OS=Porphyromonas gingivalis (strain ATCC BAA-308 / W83) OX=242619 GN=PG_1080 PE=3 SV=1	Q7MVI1	PG_1080	30 kDa	0	0	0	31	10	3.1
92	ThiJ/PfpI family protein OS=Porphyromonas gingivalis (strain ATCC BAA-308 / W83) OX=242619 GN=PG_0634 PE=4 SV=1	Q7MWH8	PG_0634	19 kDa	0	0	0	25	3	8.3
93	Cluster of Acyl-CoA dehydrogenase, short-chain specific OS=Porphyromonas gingivalis (strain ATCC BAA-308 / W83) OX=242619 GN=acdA PE=3 SV=1 (Q7MVI5)	Q7MVI5	acdA	42 kDa	0	0	0	36	22	1.6
94	2-amino-3-ketobutyrate coenzyme A ligase OS=Porphyromonas gingivalis (strain ATCC BAA-308 / W83) OX=242619 GN=kbl PE=3 SV=1	Q7MWV5	kbl	44 kDa	0	0	0	34	25	6.8
95	Purine nucleoside phosphorylase OS=Porphyromonas gingivalis (strain ATCC BAA-308 / W83) OX=242619 GN=PG_0558 PE=3 SV=1	Q7MWP2	PG_0558	30 kDa	0	0	0	29	7	4.1
96	Lipoprotein, putative OS=Porphyromonas gingivalis (strain ATCC BAA-308 / W83) OX=242619 GN=PG_0288 PE=4 SV=1	Q7MXB7	PG_0288	56 kDa	0	0	0	27	5	5.4
97	Uncharacterized protein OS=Porphyromonas gingivalis (strain ATCC BAA-308 / W83) OX=242619 GN=PG_2174 PE=4 SV=1	Q7MT24	PG_2174	65 kDa	0	0	0	27	7	3.9
98	D-isomer specific 2-hydroxyacid dehydrogenase family protein OS=Porphyromonas gingivalis (strain ATCC BAA-308 / W83) OX=242619 GN=PG_1279 PE=3 SV=1	Q7MV29	PG_1279	33 kDa	0	0	0	30	19	1.6
99	Acetyl-CoA hydrolase/transferase family protein OS=Porphyromonas gingivalis (strain ATCC BAA-308 / W83) OX=242619 GN=PG_1013 PE=1 SV=1	Q7MVN7	PG_1013	55 kDa	0	0	0	29	11	2.6
100	Hemagglutinin, putative OS=Porphyromonas gingivalis (strain ATCC BAA-308 / W83) OX=242619 GN=PG_0411 PE=4 SV=1	F5HGU5	PG_0411	104 kDa	0	0	0	25	12	2.1
101	Thiol peroxidase OS=Porphyromonas gingivalis (strain ATCC BAA-308 / W83) OX=242619 GN=tpx PE=3 SV=1	Q7MU37	tpx	19 kDa	0	0	0	26	9	2.9
102	Fumarate reductase, flavoprotein subunit OS=Porphyromonas gingivalis (strain ATCC BAA-308 / W83) OX=242619 GN=frdA PE=4 SV=1	Q7MUB6	frdA	72 kDa	0	0	0	34	18	1.9
103	DNA protection during starvation protein OS=Porphyromonas gingivalis (strain ATCC BAA-308 / W83) OX=242619 GN=dps PE=2 SV=1	P0C935	dps	18 kDa	0	1	0	29	16	1.8
104	Ribosomal protein S1 OS=Porphyromonas gingivalis (strain ATCC BAA-308 / W83) OX=242619 GN=rpsA PE=4 SV=1	F5HFD5	rpsA	67 kDa	0	0	0	28	11	2.5
105	Uncharacterized protein OS=Porphyromonas gingivalis (strain ATCC BAA-308 / W83) OX=242619 GN=PG_0290 PE=4 SV=1	Q7MXB5	PG_0290	57 kDa	0	0	0	24	17	1.4
106	Inosine-5'-monophosphate dehydrogenase OS=Porphyromonas gingivalis (strain ATCC BAA-308 / W83) OX=242619 GN=guaB PE=3 SV=1	Q7MWR9	guaB	55 kDa	0	0	0	27	7	3.9
107	Elongation factor Tu OS=Porphyromonas gingivalis (strain ATCC BAA-308 / W83) OX=242619 GN=tuf PE=3 SV=1	F5HDQ9	tuf	44 kDa	0	0	0	34	29	1.2
108	Outer membrane lipoprotein Omp28 OS=Porphyromonas gingivalis (strain ATCC BAA-308 / W83) OX=242619 GN=omp28 PE=3 SV=1	F5HAH6	omp28	32 kDa	0	0	0	27	10	2.7
109	Peptidyl-prolyl cis-trans isomerase OS=Porphyromonas gingivalis (strain ATCC BAA-308 / W83) OX=242619 GN=PG_0708 PE=3 SV=1	Q7MWC1	PG_0708	30 kDa	0	0	0	30	13	2.3
110	Superoxide dismutase [Mn/Fe] OS=Porphyromonas gingivalis (strain ATCC BAA-308 / W83) OX=242619 GN=sodB PE=1 SV=2	P19665	sodB	22 kDa	0	0	0	22	6	3.7
111	Aminoacyl-histidine dipeptidase OS=Porphyromonas gingivalis (strain ATCC BAA-308 / W83) OX=242619 GN=pepD-1 PE=4 SV=1	Q7MXN5	pepD-1	54 kDa	0	0	0	24	9	2.7
112	Peptidase_C25 domain-containing protein OS=Porphyromonas gingivalis (strain ATCC BAA-308 / W83) OX=242619 GN=PG_0026 PE=4 SV=1	Q7MXX2	PG_0026	125 kDa	0	0	0	15	0
113	Uncharacterized protein OS=Porphyromonas gingivalis (strain ATCC BAA-308 / W83) OX=242619 GN=PG_1652 PE=4 SV=1	Q7MU92	PG_1652	67 kDa	0	0	0	23	10	2.3
114	TonB-dependent receptor, putative OS=Porphyromonas gingivalis (strain ATCC BAA-308 / W83) OX=242619 GN=PG_2008 PE=3 SV=1	F5HFX8	PG_2008	93 kDa	0	0	0	20	6	3.3
115	Alkaline phosphatase, putative OS=Porphyromonas gingivalis (strain ATCC BAA-308 / W83) OX=242619 GN=PG_0890 PE=3 SV=1	Q7MVY1	PG_0890	63 kDa	0	0	0	23	11	2.1
116	Elongation factor Ts OS=Porphyromonas gingivalis (strain ATCC BAA-308 / W83) OX=242619 GN=tsf PE=3 SV=1	Q7MX40	tsf	30 kDa	0	0	0	27	8	3.4
117	Acetate kinase OS=Porphyromonas gingivalis (strain ATCC BAA-308 / W83) OX=242619 GN=ackA PE=3 SV=1	Q7MVI0	ackA	43 kDa	0	0	0	29	15	1.9
118	Adenylosuccinate synthetase OS=Porphyromonas gingivalis (strain ATCC BAA-308 / W83) OX=242619 GN=purA PE=3 SV=1	Q7MWW8	purA	47 kDa	0	0	0	24	8	3
119	Dipeptidyl aminopeptidase IV OS=Porphyromonas gingivalis (strain ATCC BAA-308 / W83) OX=242619 GN=dpp PE=4 SV=1	F5HAB9	dpp	82 kDa	0	0	0	26	16	1.6
120	Formate--tetrahydrofolate ligase OS=Porphyromonas gingivalis (strain ATCC BAA-308 / W83) OX=242619 GN=fhs PE=3 SV=1	Q7MUZ8	fhs	60 kDa	0	0	0	27	19	1.4
121	SWIM-type domain-containing protein OS=Porphyromonas gingivalis (strain ATCC BAA-308 / W83) OX=242619 GN=PG_1037 PE=4 SV=1	Q7MVL6	PG_1037	54 kDa	0	0	0	33	23	1.4
122	PDZ domain protein OS=Porphyromonas gingivalis (strain ATCC BAA-308 / W83) OX=242619 GN=PG_1726 PE=4 SV=1	Q7MU40	PG_1726	53 kDa	0	0	0	27	13	2.1
123	Peptidyl-prolyl cis-trans isomerase OS=Porphyromonas gingivalis (strain ATCC BAA-308 / W83) OX=242619 GN=fkpA PE=3 SV=1	Q7MWC0	fkpA	28 kDa	0	0	0	21	5	4.2
124	TPR domain protein OS=Porphyromonas gingivalis (strain ATCC BAA-308 / W83) OX=242619 GN=PG_1651 PE=4 SV=1	Q7MU93	PG_1651	112 kDa	0	0	0	25	11	2.3
125	Maltodextrin phosphorylase OS=Porphyromonas gingivalis (strain ATCC BAA-308 / W83) OX=242619 GN=malP PE=3 SV=1	Q7MWC9	malP	99 kDa	0	0	0	19	8	2.4
126	Aminoacyl-histidine dipeptidase OS=Porphyromonas gingivalis (strain ATCC BAA-308 / W83) OX=242619 GN=pepD-2 PE=4 SV=1	Q7MWQ8	pepD-2	54 kDa	0	0	0	19	2	9.5
127	Uncharacterized protein OS=Porphyromonas gingivalis (strain ATCC BAA-308 / W83) OX=242619 GN=PG_1230 PE=4 SV=1	Q7MV63	PG_1230	80 kDa	0	0	0	19	12	1.6
128	Ornithine--oxo-acid aminotransferase OS=Porphyromonas gingivalis (strain ATCC BAA-308 / W83) OX=242619 GN=PG_1271 PE=3 SV=1	Q7MV34	PG_1271	46 kDa	0	0	0	21	11	1.9
129	Peptidase T OS=Porphyromonas gingivalis (strain ATCC BAA-308 / W83) OX=242619 GN=pepT PE=3 SV=1	Q7MWY4	pepT	45 kDa	0	0	0	20	8	2.5
130	Malonyl CoA-acyl carrier protein transacylase OS=Porphyromonas gingivalis (strain ATCC BAA-308 / W83) OX=242619 GN=fabD PE=3 SV=1	Q7MXN4	fabD	31 kDa	0	0	0	23	14	1.6
131	Chaperone protein DnaK OS=Porphyromonas gingivalis (strain ATCC BAA-308 / W83) OX=242619 GN=dnaK PE=3 SV=1	P0C937	dnaK	69 kDa	0	1	1	23	9	2.6
132	Hemagglutinin protein HagB OS=Porphyromonas gingivalis (strain ATCC BAA-308 / W83) OX=242619 GN=PG_1972 PE=4 SV=1	Q7MTI5	PG_1972	42 kDa	0	0	0	28	18	1.6
133	Glucose-6-phosphate isomerase OS=Porphyromonas gingivalis (strain ATCC BAA-308 / W83) OX=242619 GN=pgi PE=3 SV=1	Q7MUV9	pgi	49 kDa	0	0	0	18	6	3
134	Dihydroorotate dehydrogenase family protein OS=Porphyromonas gingivalis (strain ATCC BAA-308 / W83) OX=242619 GN=PG_2055 PE=4 SV=1	Q7MTB7	PG_2055	36 kDa	0	0	0	19	11	1.7
135	Glutamine--tRNA ligase OS=Porphyromonas gingivalis (strain ATCC BAA-308 / W83) OX=242619 GN=glnS PE=3 SV=1	Q7MTK0	glnS	65 kDa	0	0	0	25	9	2.8
136	4-hydroxybutyrate CoA-transferase OS=Porphyromonas gingivalis (strain ATCC BAA-308 / W83) OX=242619 GN=abfT-1 PE=1 SV=1	Q7MWD3	abfT-1	47 kDa	0	0	0	22	11	2
137	Lipoprotein, putative OS=Porphyromonas gingivalis (strain ATCC BAA-308 / W83) OX=242619 GN=PG_1835 PE=4 SV=1	Q7MTV0	PG_1835	51 kDa	0	0	0	18	6	3
138	Uncharacterized protein OS=Porphyromonas gingivalis (strain ATCC BAA-308 / W83) OX=242619 GN=PG_1280 PE=4 SV=1	Q7MV28	PG_1280	47 kDa	0	0	0	24	15	1.6
139	Lipoprotein, putative OS=Porphyromonas gingivalis (strain ATCC BAA-308 / W83) OX=242619 GN=PG_0241 PE=4 SV=1	Q7MXF4	PG_0241	32 kDa	0	0	0	19	18	1.1
140	Bifunctional enzyme LpxC/FabZ OS=Porphyromonas gingivalis (strain ATCC BAA-308 / W83) OX=242619 GN=lpxC/fabZ PE=3 SV=1	Q7MXT8	lpxC	52 kDa	0	0	0	19	10	1.9
141	Fumarate reductase, iron-sulfur protein OS=Porphyromonas gingivalis (strain ATCC BAA-308 / W83) OX=242619 GN=frdB PE=3 SV=1	Q7MUB7	frdB	28 kDa	0	0	0	20	12	1.7
142	Lipoprotein, putative OS=Porphyromonas gingivalis (strain ATCC BAA-308 / W83) OX=242619 GN=PG_1948 PE=4 SV=1	Q7MTK3	PG_1948	52 kDa	0	0	0	24	14	1.7
143	Lipoprotein, putative OS=Porphyromonas gingivalis (strain ATCC BAA-308 / W83) OX=242619 GN=PG_0611 PE=4 SV=1	Q7MWJ9	PG_0611	36 kDa	0	0	0	17	5	3.4
144	Thioredoxin domain-containing protein OS=Porphyromonas gingivalis (strain ATCC BAA-308 / W83) OX=242619 GN=PG_2175 PE=1 SV=1	Q7MT23	PG_2175	18 kDa	0	0	0	15	3	5
145	50S ribosomal protein L21 OS=Porphyromonas gingivalis (strain ATCC BAA-308 / W83) OX=242619 GN=rplU PE=3 SV=2	Q7MX95	rplU	12 kDa	0	0	0	18	6	3
146	Fimbrillin_C domain-containing protein OS=Porphyromonas gingivalis (strain ATCC BAA-308 / W83) OX=242619 GN=PG_1881 PE=4 SV=1	Q7MTR3	PG_1881	53 kDa	0	0	0	22	25	0.88
147	30S ribosomal protein S7 OS=Porphyromonas gingivalis (strain ATCC BAA-308 / W83) OX=242619 GN=rpsG PE=3 SV=1	Q7MTL0	rpsG	18 kDa	0	0	0	25	12	2.1
148	Aspartate ammonia-lyase OS=Porphyromonas gingivalis (strain ATCC BAA-308 / W83) OX=242619 GN=aspA PE=4 SV=1	Q7MU28	aspA	52 kDa	0	0	0	21	15	1.4
149	Por_Secre_tail domain-containing protein OS=Porphyromonas gingivalis (strain ATCC BAA-308 / W83) OX=242619 GN=PG_0654 PE=4 SV=1	Q7MWG3	PG_0654	45 kDa	0	0	0	21	13	1.6
150	TonB protein, putative OS=Porphyromonas gingivalis (strain ATCC BAA-308 / W83) OX=242619 GN=PG_0785 PE=3 SV=1	Q7MW60	PG_0785	26 kDa	0	0	0	16	6	2.7
151	UDP-glucose 4-epimerase OS=Porphyromonas gingivalis (strain ATCC BAA-308 / W83) OX=242619 GN=galE PE=3 SV=1	Q7MX67	galE	38 kDa	0	0	0	16	5	3.2
152	Cationic outer membrane protein OmpH OS=Porphyromonas gingivalis (strain ATCC BAA-308 / W83) OX=242619 GN=ompH-1 PE=3 SV=1	Q7MXJ2	ompH-1	20 kDa	0	0	0	15	9	1.7
153	Lysine--tRNA ligase OS=Porphyromonas gingivalis (strain ATCC BAA-308 / W83) OX=242619 GN=lysS PE=3 SV=1	Q7MUV7	lysS	66 kDa	0	0	0	16	14	1.1
154	Plug domain-containing protein OS=Porphyromonas gingivalis (strain ATCC BAA-308 / W83) OX=242619 GN=PG_0534 PE=4 SV=1	Q7MWR1	PG_0534	92 kDa	0	0	0	15	0
155	V-type ATP synthase alpha chain OS=Porphyromonas gingivalis (strain ATCC BAA-308 / W83) OX=242619 GN=atpA PE=3 SV=1	Q7MTX7	atpA	66 kDa	0	0	0	19	12	1.6
156	HtrA protein OS=Porphyromonas gingivalis (strain ATCC BAA-308 / W83) OX=242619 GN=htrA PE=4 SV=1	Q7MWL5	htrA	53 kDa	0	0	0	20	8	2.5
157	Uncharacterized protein OS=Porphyromonas gingivalis (strain ATCC BAA-308 / W83) OX=242619 GN=PG_1030 PE=4 SV=1	Q7MVM2	PG_1030	50 kDa	0	0	0	17	7	2.4
158	Uncharacterized protein OS=Porphyromonas gingivalis (strain ATCC BAA-308 / W83) OX=242619 GN=PG_2168 PE=4 SV=1	Q7MT28	PG_2168	21 kDa	0	0	0	19	11	1.7
159	Uncharacterized protein OS=Porphyromonas gingivalis (strain ATCC BAA-308 / W83) OX=242619 GN=PG_0319 PE=3 SV=1	Q7MX91	PG_0319	15 kDa	0	0	0	16	3	5.3
160	DNA-binding protein, histone-like family OS=Porphyromonas gingivalis (strain ATCC BAA-308 / W83) OX=242619 GN=PG_1497 PE=4 SV=1	Q7MUL1	PG_1497	17 kDa	0	1	0	15	15	1
161	Lipoprotein, putative OS=Porphyromonas gingivalis (strain ATCC BAA-308 / W83) OX=242619 GN=PG_2105 PE=4 SV=1	Q7MT76	PG_2105	19 kDa	0	0	0	16	5	3.2
162	2-deoxy-D-ribose 5-phosphate aldolase OS=Porphyromonas gingivalis (strain ATCC BAA-308 / W83) OX=242619 GN=deoC PE=4 SV=1	Q7MTG5	deoC	32 kDa	0	0	0	13	4	3.3
163	Phosphorylase family protein OS=Porphyromonas gingivalis (strain ATCC BAA-308 / W83) OX=242619 GN=PG_1371 PE=4 SV=1	Q7MUV6	PG_1371	33 kDa	0	0	0	20	9	2.2
164	Lipoprotein, putative OS=Porphyromonas gingivalis (strain ATCC BAA-308 / W83) OX=242619 GN=PG_0726 PE=4 SV=1	Q7MWA5	PG_0726	14 kDa	0	0	0	16	4	4
165	Uncharacterized protein OS=Porphyromonas gingivalis (strain ATCC BAA-308 / W83) OX=242619 GN=PG_0448 PE=4 SV=1	Q7MWY1	PG_0448	48 kDa	0	0	0	13	3	4.3
166	Phosphoribosylformylglycinamidine synthase OS=Porphyromonas gingivalis (strain ATCC BAA-308 / W83) OX=242619 GN=purL PE=3 SV=1	Q7MXB0	purL	137 kDa	0	0	0	15	7	2.1
167	Uncharacterized protein OS=Porphyromonas gingivalis (strain ATCC BAA-308 / W83) OX=242619 GN=PG_1302 PE=4 SV=1	Q7MV15	PG_1302	26 kDa	0	0	0	13	5	2.6
168	DNA-directed RNA polymerase subunit beta' OS=Porphyromonas gingivalis (strain ATCC BAA-308 / W83) OX=242619 GN=rpoC PE=3 SV=1	Q7MX26	rpoC	160 kDa	0	0	0	32	24	1.3
169	Anaerobic ribonucleoside-triphosphate reductase, putative OS=Porphyromonas gingivalis (strain ATCC BAA-308 / W83) OX=242619 GN=PG_1260 PE=4 SV=1	Q7MV40	PG_1260	90 kDa	0	0	0	28	23	1.2
170	Phosphoribosylamine--glycine ligase OS=Porphyromonas gingivalis (strain ATCC BAA-308 / W83) OX=242619 GN=purD PE=3 SV=1	Q7MUW7	purD	47 kDa	0	0	0	17	9	1.9
171	Immunoreactive 84 kDa antigen PG93 OS=Porphyromonas gingivalis (strain ATCC BAA-308 / W83) OX=242619 GN=PG_1604 PE=4 SV=1	F5H8T8	PG_1604	84 kDa	0	0	0	14	8	1.8
172	Uncharacterized protein OS=Porphyromonas gingivalis (strain ATCC BAA-308 / W83) OX=242619 GN=PG_0356 PE=4 SV=1	Q7MX59	PG_0356	29 kDa	0	0	0	15	7	2.1
173	Glutamine cyclotransferase-related protein OS=Porphyromonas gingivalis (strain ATCC BAA-308 / W83) OX=242619 GN=PG_2157 PE=1 SV=1	Q7MT37	PG_2157	36 kDa	0	0	0	16	5	3.2
174	Fumarate hydratase class I OS=Porphyromonas gingivalis (strain ATCC BAA-308 / W83) OX=242619 GN=fumB PE=3 SV=1	Q7MUS2	fumB	61 kDa	0	0	0	17	8	2.1
175	Conserved domain protein OS=Porphyromonas gingivalis (strain ATCC BAA-308 / W83) OX=242619 GN=PG_1754 PE=4 SV=1	Q7MU18	PG_1754	94 kDa	0	0	0	14	9	1.6
176	50S ribosomal protein L11 OS=Porphyromonas gingivalis (strain ATCC BAA-308 / W83) OX=242619 GN=rplK PE=3 SV=1	Q7MX31	rplK	16 kDa	0	0	1	28	7	4
177	SPOR domain-containing protein OS=Porphyromonas gingivalis (strain ATCC BAA-308 / W83) OX=242619 GN=PG_1341 PE=4 SV=1	Q7MUY3	PG_1341	21 kDa	0	0	0	13	12	1.1
178	Uncharacterized protein OS=Porphyromonas gingivalis (strain ATCC BAA-308 / W83) OX=242619 GN=PG_1006 PE=4 SV=1	Q7MVP2	PG_1006	100 kDa	0	0	0	12	10	1.2
179	Secretion activator protein, putative OS=Porphyromonas gingivalis (strain ATCC BAA-308 / W83) OX=242619 GN=PG_0293 PE=1 SV=1	Q7MXB3	PG_0293	22 kDa	0	0	0	16	7	2.3
180	Electron transfer flavoprotein, alpha subunit OS=Porphyromonas gingivalis (strain ATCC BAA-308 / W83) OX=242619 GN=etfA-2 PE=3 SV=1	Q7MVI3	etfA-2	37 kDa	0	0	0	15	4	3.8
181	Uncharacterized protein OS=Porphyromonas gingivalis (strain ATCC BAA-308 / W83) OX=242619 GN=PG_2172 PE=4 SV=1	Q7MT25	PG_2172	27 kDa	0	0	0	11	5	2.2
182	Oxidoreductase, putative OS=Porphyromonas gingivalis (strain ATCC BAA-308 / W83) OX=242619 GN=PG_0430 PE=4 SV=1	Q7MWZ8	PG_0430	37 kDa	0	0	0	19	9	2.1
183	Uncharacterized protein OS=Porphyromonas gingivalis (strain ATCC BAA-308 / W83) OX=242619 GN=PG_0409 PE=4 SV=1	Q7MX17	PG_0409	30 kDa	0	0	0	11	2	5.5
184	Uncharacterized protein OS=Porphyromonas gingivalis (strain ATCC BAA-308 / W83) OX=242619 GN=PG_0236 PE=4 SV=1	Q7MXF7	PG_0236	56 kDa	0	0	0	13	2	4.3
185	Uncharacterized protein OS=Porphyromonas gingivalis (strain ATCC BAA-308 / W83) OX=242619 GN=PG_1068 PE=4 SV=1	Q7MVJ3	PG_1068	30 kDa	0	0	0	13	3	4.3
186	Peptidyl-prolyl cis-trans isomerase, PPIC-type OS=Porphyromonas gingivalis (strain ATCC BAA-308 / W83) OX=242619 GN=PG_0415 PE=4 SV=1	Q7MX12	PG_0415	53 kDa	0	0	0	13	4	3.3
187	Peptidyl-prolyl cis-trans isomerase, cyclophilin-type OS=Porphyromonas gingivalis (strain ATCC BAA-308 / W83) OX=242619 GN=PG_1226 PE=3 SV=1	Q7MV65	PG_1226	27 kDa	0	0	0	13	5	2.6
188	DNA-binding response regulator RprY OS=Porphyromonas gingivalis (strain ATCC BAA-308 / W83) OX=242619 GN=rprY PE=4 SV=1	Q7MVH3	rprY	28 kDa	0	0	0	15	12	1.3
189	Phenylalanine--tRNA ligase beta subunit OS=Porphyromonas gingivalis (strain ATCC BAA-308 / W83) OX=242619 GN=pheT PE=1 SV=1	Q7MXR4	pheT	91 kDa	0	0	0	16	15	1.1
190	Uncharacterized protein OS=Porphyromonas gingivalis (strain ATCC BAA-308 / W83) OX=242619 GN=PG_2216 PE=4 SV=1	Q7MSZ4	PG_2216	61 kDa	0	0	0	10	0
191	ATP-dependent Clp protease proteolytic subunit OS=Porphyromonas gingivalis (strain ATCC BAA-308 / W83) OX=242619 GN=clpP PE=3 SV=1	Q7MX09	clpP	25 kDa	0	0	0	11	3	3.7
192	Glutamate formimidoyltransferase OS=Porphyromonas gingivalis (strain ATCC BAA-308 / W83) OX=242619 GN=PG_0329 PE=4 SV=1	Q7MX81	PG_0329	33 kDa	0	0	0	13	17	0.76
193	DNA-directed RNA polymerase subunit beta OS=Porphyromonas gingivalis (strain ATCC BAA-308 / W83) OX=242619 GN=rpoB PE=3 SV=1	Q7MX27	rpoB	142 kDa	0	0	0	21	8	2.6
194	TonB-dependent receptor, putative OS=Porphyromonas gingivalis (strain ATCC BAA-308 / W83) OX=242619 GN=PG_1899 PE=3 SV=1	Q7MTP7	PG_1899	89 kDa	0	0	0	12	6	2
195	Ferritin OS=Porphyromonas gingivalis (strain ATCC BAA-308 / W83) OX=242619 GN=ftn PE=3 SV=1	F5HE54	ftn	19 kDa	0	0	0	16	16	1
196	Phosphomannomutase, putative OS=Porphyromonas gingivalis (strain ATCC BAA-308 / W83) OX=242619 GN=PG_2010 PE=3 SV=1	Q7MTF4	PG_2010	61 kDa	0	0	0	11	5	2.2
197	Na(+)-translocating NADH-quinone reductase subunit F OS=Porphyromonas gingivalis (strain ATCC BAA-308 / W83) OX=242619 GN=nqrF PE=1 SV=1	Q7MT22	nqrF	46 kDa	0	0	0	14	6	2.3
198	Cupin_2 domain-containing protein OS=Porphyromonas gingivalis (strain ATCC BAA-308 / W83) OX=242619 GN=PG_0323 PE=4 SV=1	Q7MX87	PG_0323	12 kDa	0	0	0	11	6	1.8
199	Cationic outer membrane protein OmpH OS=Porphyromonas gingivalis (strain ATCC BAA-308 / W83) OX=242619 GN=ompH-2 PE=3 SV=1	Q7MXJ1	ompH-2	19 kDa	0	0	0	16	8	2
200	Uncharacterized protein OS=Porphyromonas gingivalis (strain ATCC BAA-308 / W83) OX=242619 GN=PG_2083 PE=4 SV=1	Q7MT95	PG_2083	41 kDa	0	0	0	12	6	2
201	Uncharacterized protein OS=Porphyromonas gingivalis (strain ATCC BAA-308 / W83) OX=242619 GN=PG_1382 PE=4 SV=1	Q7MUU8	PG_1382	42 kDa	0	0	0	12	4	3
202	50S ribosomal protein L7/L12 OS=Porphyromonas gingivalis (strain ATCC BAA-308 / W83) OX=242619 GN=rplL PE=3 SV=1	Q7MX28	rplL	13 kDa	0	0	0	19	20	0.95
203	Histidine ammonia-lyase OS=Porphyromonas gingivalis (strain ATCC BAA-308 / W83) OX=242619 GN=hutH PE=3 SV=1	Q7MX86	hutH	55 kDa	0	0	0	12	4	3
204	50S ribosomal protein L18 OS=Porphyromonas gingivalis (strain ATCC BAA-308 / W83) OX=242619 GN=rplR PE=3 SV=1	Q7MTM9	rplR	13 kDa	0	0	0	16	2	8
205	TPR domain protein OS=Porphyromonas gingivalis (strain ATCC BAA-308 / W83) OX=242619 GN=PG_1430 PE=4 SV=1	Q7MUR3	PG_1430	25 kDa	0	0	0	10	0
206	Immunoreactive 61 kDa antigen PG91 OS=Porphyromonas gingivalis (strain ATCC BAA-308 / W83) OX=242619 GN=PG_2102 PE=4 SV=1	F5HI79	PG_2102	61 kDa	0	0	0	10	0
207	Lipoprotein, putative OS=Porphyromonas gingivalis (strain ATCC BAA-308 / W83) OX=242619 GN=PG_2155 PE=4 SV=1	Q7MT39	PG_2155	33 kDa	0	0	0	10	0
208	30S ribosomal protein S12 OS=Porphyromonas gingivalis (strain ATCC BAA-308 / W83) OX=242619 GN=rpsL PE=3 SV=1	Q7MTK9	rpsL	15 kDa	0	0	0	16	8	2
209	Conserved domain protein OS=Porphyromonas gingivalis (strain ATCC BAA-308 / W83) OX=242619 GN=PG_0160 PE=1 SV=1	Q7MXL4	PG_0160	34 kDa	0	0	0	11	4	2.8
210	60 kDa chaperonin OS=Porphyromonas gingivalis (strain ATCC BAA-308 / W83) OX=242619 GN=groL PE=3 SV=2	P42375	groL	58 kDa	0	0	1	15	9	1.7
211	OMP_b-brl_2 domain-containing protein OS=Porphyromonas gingivalis (strain ATCC BAA-308 / W83) OX=242619 GN=PG_2106 PE=4 SV=1	Q7MT75	PG_2106	24 kDa	0	0	0	9	4	2.3
212	Uncharacterized protein OS=Porphyromonas gingivalis (strain ATCC BAA-308 / W83) OX=242619 GN=PG_1889 PE=4 SV=1	Q7MTQ7	PG_1889	25 kDa	0	0	0	10	2	5
213	Glucose-1-phosphate thymidylyltransferase OS=Porphyromonas gingivalis (strain ATCC BAA-308 / W83) OX=242619 GN=rfbA PE=3 SV=1	Q7MUG0	rfbA	32 kDa	0	0	0	11	6	1.8
214	Thiol:disulfide interchange protein dsbD, putative OS=Porphyromonas gingivalis (strain ATCC BAA-308 / W83) OX=242619 GN=PG_1704 PE=4 SV=1	Q7MU56	PG_1704	76 kDa	0	0	0	13	4	3.3
215	Alanine--tRNA ligase OS=Porphyromonas gingivalis (strain ATCC BAA-308 / W83) OX=242619 GN=alaS PE=3 SV=1	Q7MV54	alaS	98 kDa	0	0	0	18	8	2.3
216	Flavodoxin, putative OS=Porphyromonas gingivalis (strain ATCC BAA-308 / W83) OX=242619 GN=PG_1119 PE=4 SV=1	Q7MVE6	PG_1119	20 kDa	0	0	0	13	7	1.9
217	Probable transaldolase OS=Porphyromonas gingivalis (strain ATCC BAA-308 / W83) OX=242619 GN=tal PE=3 SV=1	Q7MXG0	tal	24 kDa	0	0	0	11	4	2.8
218	Orotidine 5'-phosphate decarboxylase OS=Porphyromonas gingivalis (strain ATCC BAA-308 / W83) OX=242619 GN=pyrF PE=3 SV=1	Q7MXT6	pyrF	31 kDa	0	0	0	10	3	3.3
219	Uncharacterized protein OS=Porphyromonas gingivalis (strain ATCC BAA-308 / W83) OX=242619 GN=PG_0614 PE=4 SV=1	Q7MWJ6	PG_0614	37 kDa	0	0	0	11	1	11
220	Ion-translocating oxidoreductase complex subunit G OS=Porphyromonas gingivalis (strain ATCC BAA-308 / W83) OX=242619 GN=rnfG PE=3 SV=1	Q7MXA3	rnfG	23 kDa	0	0	0	10	3	3.3
221	V-type ATPase, subunit B OS=Porphyromonas gingivalis (strain ATCC BAA-308 / W83) OX=242619 GN=atpB PE=3 SV=1	Q7MTX6	atpB	48 kDa	0	0	0	16	9	1.8
222	Uncharacterized protein OS=Porphyromonas gingivalis (strain ATCC BAA-308 / W83) OX=242619 GN=PG_0291 PE=4 SV=1	Q7MXB4	PG_0291	42 kDa	0	0	0	12	6	2
223	DNA gyrase subunit A OS=Porphyromonas gingivalis (strain ATCC BAA-308 / W83) OX=242619 GN=gyrA PE=3 SV=1	Q7MUU5	gyrA	96 kDa	0	0	1	20	12	1.7
224	Ribonuclease R OS=Porphyromonas gingivalis (strain ATCC BAA-308 / W83) OX=242619 GN=vacB PE=3 SV=1	Q7MU45	vacB	80 kDa	0	0	0	10	7	1.4
225	Uncharacterized protein OS=Porphyromonas gingivalis (strain ATCC BAA-308 / W83) OX=242619 GN=PG_1387 PE=4 SV=1	Q7MUU4	PG_1387	35 kDa	0	0	0	13	7	1.9
226	Lipoprotein, putative OS=Porphyromonas gingivalis (strain ATCC BAA-308 / W83) OX=242619 GN=PG_2066 PE=4 SV=1	Q7MTA9	PG_2066	40 kDa	0	0	0	10	5	2
227	Uncharacterized protein OS=Porphyromonas gingivalis (strain ATCC BAA-308 / W83) OX=242619 GN=PG_2017 PE=4 SV=1	Q7MTE9	PG_2017	38 kDa	0	0	0	11	8	1.4
228	CRISPR-associated protein, TM1792 family OS=Porphyromonas gingivalis (strain ATCC BAA-308 / W83) OX=242619 GN=PG_1985 PE=4 SV=1	Q7MTH4	PG_1985	26 kDa	0	0	0	10	6	1.7
229	DUF4301 domain-containing protein OS=Porphyromonas gingivalis (strain ATCC BAA-308 / W83) OX=242619 GN=PG_1209 PE=4 SV=1	Q7MV81	PG_1209	59 kDa	0	0	0	9	4	2.3
230	Meso-diaminopimelate D-dehydrogenase OS=Porphyromonas gingivalis (strain ATCC BAA-308 / W83) OX=242619 GN=PG_0806 PE=1 SV=1	Q7MW40	PG_0806	33 kDa	0	0	0	8	4	2
231	Uncharacterized protein OS=Porphyromonas gingivalis (strain ATCC BAA-308 / W83) OX=242619 GN=PG_1085 PE=4 SV=1	Q7MVH6	PG_1085	9 kDa	0	1	0	12	8	1.5
232	Uncharacterized protein OS=Porphyromonas gingivalis (strain ATCC BAA-308 / W83) OX=242619 GN=PG_1715 PE=4 SV=1	Q7MU49	PG_1715	99 kDa	0	0	0	8	2	4
233	50S ribosomal protein L2 OS=Porphyromonas gingivalis (strain ATCC BAA-308 / W83) OX=242619 GN=rplB PE=3 SV=1	Q7MTL6	rplB	30 kDa	0	0	0	13	3	4.3
234	Lipoprotein, putative OS=Porphyromonas gingivalis (strain ATCC BAA-308 / W83) OX=242619 GN=PG_0906 PE=4 SV=1	Q7MVX0	PG_0906	16 kDa	0	0	0	10	3	3.3
235	Uncharacterized protein OS=Porphyromonas gingivalis (strain ATCC BAA-308 / W83) OX=242619 GN=PG_0686 PE=4 SV=1	Q7MWD6	PG_0686	60 kDa	0	0	0	10	3	3.3
236	Outer membrane protein, putative OS=Porphyromonas gingivalis (strain ATCC BAA-308 / W83) OX=242619 GN=PG_0191 PE=4 SV=1	Q7MXJ3	PG_0191	102 kDa	0	0	0	12	9	1.3
237	Lipoprotein, putative OS=Porphyromonas gingivalis (strain ATCC BAA-308 / W83) OX=242619 GN=PG_0183 PE=4 SV=1	Q7MXJ8	PG_0183	240 kDa	0	0	0	7	0
238	LemA protein OS=Porphyromonas gingivalis (strain ATCC BAA-308 / W83) OX=242619 GN=PG_0360 PE=3 SV=1	Q7MX55	PG_0360	22 kDa	0	0	0	9	7	1.3
239	Beta-hexosaminidase OS=Porphyromonas gingivalis (strain ATCC BAA-308 / W83) OX=242619 GN=nahA PE=3 SV=2	P49008	nahA	88 kDa	0	0	0	9	3	3
240	NAD(P)H dehydrogenase, quinone family, putative OS=Porphyromonas gingivalis (strain ATCC BAA-308 / W83) OX=242619 GN=PG_1816 PE=4 SV=1	Q7MTW5	PG_1816	20 kDa	0	0	0	7	1	7
241	Transketolase OS=Porphyromonas gingivalis (strain ATCC BAA-308 / W83) OX=242619 GN=tkt PE=3 SV=1	Q7MU23	tkt	74 kDa	0	0	0	17	9	1.9
242	Methylmalonyl-CoA decarboxylase, gamma subunit OS=Porphyromonas gingivalis (strain ATCC BAA-308 / W83) OX=242619 GN=mmdC PE=4 SV=1	Q7MUC2	mmdC	15 kDa	0	0	0	8	4	2
243	Asparagine--tRNA ligase OS=Porphyromonas gingivalis (strain ATCC BAA-308 / W83) OX=242619 GN=asnS PE=3 SV=1	Q7MVE5	asnS	53 kDa	0	0	0	12	7	1.7
244	Glutamine amidotransferase, class II/dipeptidase OS=Porphyromonas gingivalis (strain ATCC BAA-308 / W83) OX=242619 GN=PG_1701 PE=4 SV=1	Q7MU59	PG_1701	66 kDa	0	0	0	8	3	2.7
245	Major fimbrium subunit FimA type-4 OS=Porphyromonas gingivalis (strain ATCC BAA-308 / W83) OX=242619 GN=fimA PE=1 SV=2	P59914	fimA	41 kDa	0	0	0	8	2	4
246	Glycosyl hydrolase family 109 protein OS=Porphyromonas gingivalis (strain ATCC BAA-308 / W83) OX=242619 GN=PG_0664 PE=3 SV=2	Q7MWF4	PG_0664	53 kDa	0	0	0	7	2	3.5
247	Pyruvate synthase OS=Porphyromonas gingivalis (strain ATCC BAA-308 / W83) OX=242619 GN=PG_0429 PE=4 SV=1	Q7MWZ9	PG_0429	68 kDa	0	0	0	7	0
248	DNA-binding protein, histone-like family OS=Porphyromonas gingivalis (strain ATCC BAA-308 / W83) OX=242619 GN=PG_0330 PE=4 SV=1	Q7MX80	PG_0330	18 kDa	0	0	0	7	0
249	Multifunctional fusion protein OS=Porphyromonas gingivalis (strain ATCC BAA-308 / W83) OX=242619 GN=msrA PE=3 SV=1	Q7MT91	msrA	40 kDa	0	0	0	7	0
250	Exonuclease OS=Porphyromonas gingivalis (strain ATCC BAA-308 / W83) OX=242619 GN=PG_1852 PE=4 SV=1	Q7MTT9	PG_1852	30 kDa	0	0	0	7	0
251	Iron compound ABC transporter, periplasmic iron compound-binding protein, putative OS=Porphyromonas gingivalis (strain ATCC BAA-308 / W83) OX=242619 GN=PG_0648 PE=4 SV=1	Q7MWG9	PG_0648	45 kDa	0	0	0	7	0
252	30S ribosomal protein S9 OS=Porphyromonas gingivalis (strain ATCC BAA-308 / W83) OX=242619 GN=rpsI PE=3 SV=1	Q7MX42	rpsI	15 kDa	0	0	0	14	6	2.3
253	Peptidase, M49 family OS=Porphyromonas gingivalis (strain ATCC BAA-308 / W83) OX=242619 GN=PG_0317 PE=4 SV=1	Q7MX92	PG_0317	101 kDa	0	0	0	10	4	2.5
254	Thioredoxin OS=Porphyromonas gingivalis (strain ATCC BAA-308 / W83) OX=242619 GN=trx PE=3 SV=1	Q7MXW5	trx	11 kDa	0	0	0	10	6	1.7
255	50S ribosomal protein L15 OS=Porphyromonas gingivalis (strain ATCC BAA-308 / W83) OX=242619 GN=rplO PE=3 SV=1	Q7MTN2	rplO	16 kDa	0	0	0	9	2	4.5
256	Uncharacterized protein OS=Porphyromonas gingivalis (strain ATCC BAA-308 / W83) OX=242619 GN=PG_0914 PE=4 SV=1	Q7MVW5	PG_0914	27 kDa	0	0	0	6	0
257	Carboxyl-terminal protease OS=Porphyromonas gingivalis (strain ATCC BAA-308 / W83) OX=242619 GN=PG_1060 PE=3 SV=1	Q7MVK0	PG_1060	64 kDa	0	0	0	8	7	1.1
258	50S ribosomal protein L5 OS=Porphyromonas gingivalis (strain ATCC BAA-308 / W83) OX=242619 GN=rplE PE=3 SV=1	Q7MTM5	rplE	21 kDa	0	0	0	8	4	2
259	Multifunctional fusion protein OS=Porphyromonas gingivalis (strain ATCC BAA-308 / W83) OX=242619 GN=secDF PE=3 SV=1	Q7MU12	secDF	103 kDa	0	0	0	13	6	2.2
260	DNA-directed RNA polymerase subunit alpha OS=Porphyromonas gingivalis (strain ATCC BAA-308 / W83) OX=242619 GN=rpoA PE=3 SV=1	Q7MTP0	rpoA	37 kDa	0	0	0	9	7	1.3
261	Uncharacterized protein OS=Porphyromonas gingivalis (strain ATCC BAA-308 / W83) OX=242619 GN=PG_0613 PE=4 SV=1	Q7MWJ7	PG_0613	25 kDa	0	0	0	7	3	2.3
262	30S ribosomal protein S11 OS=Porphyromonas gingivalis (strain ATCC BAA-308 / W83) OX=242619 GN=rpsK PE=3 SV=1	Q7MTN8	rpsK	14 kDa	0	0	0	13	10	1.3
263	Por_Secre_tail domain-containing protein OS=Porphyromonas gingivalis (strain ATCC BAA-308 / W83) OX=242619 GN=PG_0626 PE=4 SV=1	Q7MWI4	PG_0626	33 kDa	0	0	0	6	1	6
264	2-oxoglutarate oxidoreductase, alpha subunit OS=Porphyromonas gingivalis (strain ATCC BAA-308 / W83) OX=242619 GN=PG_1812 PE=4 SV=1	Q7MTW9	PG_1812	39 kDa	0	0	0	9	9	1
265	META domain-containing protein OS=Porphyromonas gingivalis (strain ATCC BAA-308 / W83) OX=242619 GN=PG_0706 PE=4 SV=1	Q7MWC2	PG_0706	17 kDa	0	0	0	8	5	1.6
266	Outer membrane efflux protein, putative OS=Porphyromonas gingivalis (strain ATCC BAA-308 / W83) OX=242619 GN=PG_0094 PE=3 SV=1	Q7MXR8	PG_0094	56 kDa	0	0	0	7	6	1.2
267	Bifunctional NAD(P)H-hydrate repair enzyme OS=Porphyromonas gingivalis (strain ATCC BAA-308 / W83) OX=242619 GN=nnrE PE=3 SV=1	Q7MXT9	nnrE	54 kDa	0	0	0	8	5	1.6
268	4-hydroxy-tetrahydrodipicolinate synthase OS=Porphyromonas gingivalis (strain ATCC BAA-308 / W83) OX=242619 GN=dapA PE=3 SV=1	Q7MTB9	dapA	32 kDa	0	0	0	6	1	6
269	PNPLA domain-containing protein OS=Porphyromonas gingivalis (strain ATCC BAA-308 / W83) OX=242619 GN=PG_1879 PE=4 SV=1	Q7MTR5	PG_1879	39 kDa	0	0	0	10	7	1.4
270	Alkyl hydroperoxide reductase C OS=Porphyromonas gingivalis (strain ATCC BAA-308 / W83) OX=242619 GN=PG_0618 PE=3 SV=1	Q7MWJ2	PG_0618	21 kDa	0	0	0	10	4	2.5
271	Thiol protease OS=Porphyromonas gingivalis (strain ATCC BAA-308 / W83) OX=242619 GN=tpr PE=3 SV=2	P25806	tpr	55 kDa	0	0	0	9	1	9
272	3-oxoacyl-[acyl-carrier-protein] synthase 3 OS=Porphyromonas gingivalis (strain ATCC BAA-308 / W83) OX=242619 GN=fabH PE=3 SV=1	Q7MAV3	fabH	37 kDa	0	0	0	11	6	1.8
273	Acyl carrier protein OS=Porphyromonas gingivalis (strain ATCC BAA-308 / W83) OX=242619 GN=acpP PE=3 SV=1	Q7MU10	acpP	9 kDa	0	0	0	11	5	2.2
274	Transporter, putative OS=Porphyromonas gingivalis (strain ATCC BAA-308 / W83) OX=242619 GN=PG_0462 PE=4 SV=1	Q7MWX0	PG_0462	51 kDa	0	0	0	7	3	2.3
275	Uncharacterized protein OS=Porphyromonas gingivalis (strain ATCC BAA-308 / W83) OX=242619 GN=PG_0326 PE=4 SV=1	Q7MX84	PG_0326	47 kDa	0	0	0	6	0	6
276	CRISPR-associated protein, TM1793 family OS=Porphyromonas gingivalis (strain ATCC BAA-308 / W83) OX=242619 GN=PG_1986 PE=4 SV=1	Q7MTH3	PG_1986	46 kDa	0	0	0	9	7	1.3
277	Methionine aminopeptidase OS=Porphyromonas gingivalis (strain ATCC BAA-308 / W83) OX=242619 GN=map PE=3 SV=1	Q7MTN4	map	28 kDa	0	0	0	8	2	4
278	HIT family protein OS=Porphyromonas gingivalis (strain ATCC BAA-308 / W83) OX=242619 GN=PG_1687 PE=4 SV=1	Q7MU69	PG_1687	14 kDa	0	0	0	8	4	2
279	30S ribosomal protein S6 OS=Porphyromonas gingivalis (strain ATCC BAA-308 / W83) OX=242619 GN=rpsF PE=3 SV=1	Q7MWL3	rpsF	14 kDa	0	0	0	7	5	1.4
280	Glycosyl hydrolase, family 3 OS=Porphyromonas gingivalis (strain ATCC BAA-308 / W83) OX=242619 GN=PG_0011 PE=3 SV=1	Q7MXY3	PG_0011	111 kDa	0	0	0	7	8	0.88
281	Biodegradative arginine decarboxylase OS=Porphyromonas gingivalis (strain ATCC BAA-308 / W83) OX=242619 GN=PG_0903 PE=3 SV=1	Q7MVX1	PG_0903	20 kDa	0	0	0	6	0
282	CRISPR-associated protein, TM1811 family OS=Porphyromonas gingivalis (strain ATCC BAA-308 / W83) OX=242619 GN=PG_1987 PE=4 SV=1	Q7MTH2	PG_1987	64 kDa	0	0	0	1	3	0.33
283	PLD phosphodiesterase domain-containing protein OS=Porphyromonas gingivalis (strain ATCC BAA-308 / W83) OX=242619 GN=PG_1291 PE=4 SV=1	Q7MV20	PG_1291	65 kDa	0	0	0	6	2	3
284	Uncharacterized protein OS=Porphyromonas gingivalis (strain ATCC BAA-308 / W83) OX=242619 GN=PG_0338 PE=4 SV=1	Q7MX74	PG_0338	139 kDa	0	0	0	7	7	1
285	Uncharacterized protein OS=Porphyromonas gingivalis (strain ATCC BAA-308 / W83) OX=242619 GN=PG_1189 PE=4 SV=1	Q7MV93	PG_1189	73 kDa	0	0	0	7	3	2.3
286	LysM domain protein OS=Porphyromonas gingivalis (strain ATCC BAA-308 / W83) OX=242619 GN=PG_2150 PE=4 SV=1	Q7MT41	PG_2150	56 kDa	0	0	0	5	3	1.7
287	Ribose-phosphate pyrophosphokinase OS=Porphyromonas gingivalis (strain ATCC BAA-308 / W83) OX=242619 GN=prs PE=3 SV=1	Q7MT83	prs	35 kDa	0	0	0	10	5	2
288	50S ribosomal protein L4 OS=Porphyromonas gingivalis (strain ATCC BAA-308 / W83) OX=242619 GN=rplD PE=3 SV=1	Q7MTL4	rplD	23 kDa	0	0	0	8	3	2.7
289	30S ribosomal protein S13 OS=Porphyromonas gingivalis (strain ATCC BAA-308 / W83) OX=242619 GN=rpsM PE=3 SV=1	Q7MTN7	rpsM	14 kDa	0	0	0	8	4	2
290	Enoyl-CoA hydratase/isomerase family protein OS=Porphyromonas gingivalis (strain ATCC BAA-308 / W83) OX=242619 GN=PG_1079 PE=3 SV=1	Q7MVI2	PG_1079	27 kDa	0	0	0	6	2	3
291	L-lysine 2,3-aminomutase OS=Porphyromonas gingivalis (strain ATCC BAA-308 / W83) OX=242619 GN=kamA PE=3 SV=1	Q7MVJ1	kamA	48 kDa	0	0	0	5	4	1.3
292	Ribosomal protein L10 OS=Porphyromonas gingivalis (strain ATCC BAA-308 / W83) OX=242619 GN=rplJ PE=3 SV=1	Q7MX29	rplJ	19 kDa	0	0	0	5	1	5
293	Nitroreductase family protein OS=Porphyromonas gingivalis (strain ATCC BAA-308 / W83) OX=242619 GN=PG_0310 PE=1 SV=1	Q7MX99	PG_0310	20 kDa	0	0	0	6	4	1.2
294	NADP-dependent malic enzyme OS=Porphyromonas gingivalis (strain ATCC BAA-308 / W83) OX=242619 GN=maeB PE=3 SV=1	Q7MXC5	maeB	83 kDa	0	0	0	10	7	1.4
295	Pyridoxal phosphate biosynthetic protein PdxA OS=Porphyromonas gingivalis (strain ATCC BAA-308 / W83) OX=242619 GN=pdxA PE=4 SV=1	Q7MTA8	pdxA	40 kDa	0	0	0	5	0
296	Uncharacterized protein OS=Porphyromonas gingivalis (strain ATCC BAA-308 / W83) OX=242619 GN=PG_1270 PE=4 SV=1	Q7MV35	PG_1270	35 kDa	0	0	0	7	2	3.5
297	Uncharacterized protein OS=Porphyromonas gingivalis (strain ATCC BAA-308 / W83) OX=242619 GN=PG_0602 PE=4 SV=1	Q7MWK8	PG_0602	38 kDa	0	0	0	5	2	2.5
298	30S ribosomal protein S18 OS=Porphyromonas gingivalis (strain ATCC BAA-308 / W83) OX=242619 GN=rpsR PE=3 SV=1	Q7MWL2	rpsR	11 kDa	0	0	0	11	5	2.2
299	Uncharacterized protein OS=Porphyromonas gingivalis (strain ATCC BAA-308 / W83) OX=242619 GN=PG_0362 PE=4 SV=1	Q7MX53	PG_0362	82 kDa	0	0	0	6	2	3
300	50S ribosomal protein L17 OS=Porphyromonas gingivalis (strain ATCC BAA-308 / W83) OX=242619 GN=rplQ PE=3 SV=1	Q7MTP1	rplQ	18 kDa	0	0	0	12	8	1.5
301	Leucine-rich protein OS=Porphyromonas gingivalis (strain ATCC BAA-308 / W83) OX=242619 GN=PG_1864 PE=4 SV=1	Q7MTS7	PG_1864	146 kDa	0	0	0	5	0
302	Phosphoglycerate kinase OS=Porphyromonas gingivalis (strain ATCC BAA-308 / W83) OX=242619 GN=pgk PE=3 SV=1	Q7MU77	pgk	45 kDa	0	0	0	8	5	1.6
303	Aldose 1-epimerase OS=Porphyromonas gingivalis (strain ATCC BAA-308 / W83) OX=242619 GN=galM PE=3 SV=1	Q7MUA4	galM	39 kDa	0	0	0	7	4	1.8
304	Uncharacterized protein OS=Porphyromonas gingivalis (strain ATCC BAA-308 / W83) OX=242619 GN=PG_0937 PE=4 SV=1	Q7MVU6	PG_0937	27 kDa	0	0	0	5	2	2.5
305	Trigger factor, putative OS=Porphyromonas gingivalis (strain ATCC BAA-308 / W83) OX=242619 GN=PG_0762 PE=4 SV=1	Q7MW80	PG_0762	52 kDa	0	0	0	5	0
306	Lipoprotein, putative OS=Porphyromonas gingivalis (strain ATCC BAA-308 / W83) OX=242619 GN=PG_0670 PE=4 SV=1	Q7MWF1	PG_0670	43 kDa	0	0	0	7	0
307	5'-nucleotidase family protein OS=Porphyromonas gingivalis (strain ATCC BAA-308 / W83) OX=242619 GN=PG_0171 PE=3 SV=1	Q7MXK6	PG_0171	66 kDa	0	0	0	5	0
308	50S ribosomal protein L19 OS=Porphyromonas gingivalis (strain ATCC BAA-308 / W83) OX=242619 GN=rplS PE=3 SV=1	Q7MXW3	rplS	14 kDa	0	0	0	9	6	1.5
309	HotDog ACOT-type domain-containing protein OS=Porphyromonas gingivalis (strain ATCC BAA-308 / W83) OX=242619 GN=PG_1067 PE=4 SV=1	Q7MVJ4	PG_1067	14 kDa	0	0	0	5	0
310	30S ribosomal protein S19 OS=Porphyromonas gingivalis (strain ATCC BAA-308 / W83) OX=242619 GN=rpsS PE=3 SV=1	Q7MTL7	rpsS	10 kDa	0	0	0	11	1	11
311	Hexapeptide transferase family protein OS=Porphyromonas gingivalis (strain ATCC BAA-308 / W83) OX=242619 GN=PG_1211 PE=4 SV=1	Q7MV79	PG_1211	21 kDa	0	0	0	5	0
312	Endoribonuclease L-PSP, putative OS=Porphyromonas gingivalis (strain ATCC BAA-308 / W83) OX=242619 GN=PG_1847 PE=3 SV=1	Q7MTU4	PG_1847	13 kDa	0	0	0	5	1	5
313	Riboflavin synthase, alpha subunit OS=Porphyromonas gingivalis (strain ATCC BAA-308 / W83) OX=242619 GN=ribE PE=4 SV=1	Q7MW99	ribE	22 kDa	0	0	0	8	4	2
314	30S ribosomal protein S8 OS=Porphyromonas gingivalis (strain ATCC BAA-308 / W83) OX=242619 GN=rpsH PE=3 SV=1	Q7MTM7	rpsH	15 kDa	0	0	0	9	7	1.3
315	50S ribosomal protein L6 OS=Porphyromonas gingivalis (strain ATCC BAA-308 / W83) OX=242619 GN=rplF PE=3 SV=1	Q7MTM8	rplF	20 kDa	0	0	0	12	16	0.75
316	Uncharacterized protein OS=Porphyromonas gingivalis (strain ATCC BAA-308 / W83) OX=242619 GN=PG_0276 PE=4 SV=1	Q7MXC7	PG_0276	46 kDa	0	0	0	6	4	1.5
317	Glucosamine-6-phosphate isomerase, putative OS=Porphyromonas gingivalis (strain ATCC BAA-308 / W83) OX=242619 GN=PG_1285 PE=4 SV=1	Q7MV24	PG_1285	74 kDa	0	0	0	8	6	1.3
318	Phosphotransacetylase OS=Porphyromonas gingivalis (strain ATCC BAA-308 / W83) OX=242619 GN=pta PE=3 SV=1	Q7MVH9	pta	36 kDa	0	0	0	6	5	1.2
319	Dihydroorotase OS=Porphyromonas gingivalis (strain ATCC BAA-308 / W83) OX=242619 GN=pyrC PE=1 SV=1	Q7MVW1	pyrC	50 kDa	0	0	0	4	2	2
320	Hydrolase, carbon-nitrogen family OS=Porphyromonas gingivalis (strain ATCC BAA-308 / W83) OX=242619 GN=PG_0143 PE=4 SV=1	Q7MXM9	PG_0143	32 kDa	0	0	0	4	0
321	Uncharacterized protein OS=Porphyromonas gingivalis (strain ATCC BAA-308 / W83) OX=242619 GN=PG_1492 PE=4 SV=1	Q7MUL6	PG_1492	27 kDa	0	0	0	9	6	1.5
322	Chaperone protein ClpB OS=Porphyromonas gingivalis (strain ATCC BAA-308 / W83) OX=242619 GN=clpB PE=3 SV=1	Q7MVE7	clpB	98 kDa	0	0	0	7	4	1.8
323	Indolepyruvate oxidoreductase subunit IorA OS=Porphyromonas gingivalis (strain ATCC BAA-308 / W83) OX=242619 GN=iorA PE=4 SV=1	Q7MWE7	iorA	58 kDa	0	0	0	6	3	2
324	50S ribosomal protein L22 OS=Porphyromonas gingivalis (strain ATCC BAA-308 / W83) OX=242619 GN=rplV PE=3 SV=2	Q7MTL8	rplV	15 kDa	0	0	0	9	5	1.8
325	Uncharacterized protein OS=Porphyromonas gingivalis (strain ATCC BAA-308 / W83) OX=242619 GN=PG_1093 PE=4 SV=1	Q7MVH1	PG_1093	22 kDa	0	0	0	7	8	0.88
326	Uncharacterized protein OS=Porphyromonas gingivalis (strain ATCC BAA-308 / W83) OX=242619 GN=PG_0320 PE=1 SV=1	Q7MX90	PG_0320	39 kDa	0	0	0	4	0
327	Methionine--tRNA ligase OS=Porphyromonas gingivalis (strain ATCC BAA-308 / W83) OX=242619 GN=metG PE=3 SV=1	Q7MXK7	metG	77 kDa	0	0	0	8	6	1.3
328	Conserved domain protein OS=Porphyromonas gingivalis (strain ATCC BAA-308 / W83) OX=242619 GN=PG_2207 PE=4 SV=1	Q7MT02	PG_2207	38 kDa	0	0	0	7	3	2.3
329	Peptidyl-prolyl cis-trans isomerase OS=Porphyromonas gingivalis (strain ATCC BAA-308 / W83) OX=242619 GN=PG_2164 PE=3 SV=1	Q7MT31	PG_2164	21 kDa	0	0	0	4	3	1.3
330	OstA-like_N domain-containing protein OS=Porphyromonas gingivalis (strain ATCC BAA-308 / W83) OX=242619 GN=PG_0414 PE=4 SV=1	Q7MX13	PG_0414	72 kDa	0	0	0	4	0
331	Aspartate carbamoyltransferase OS=Porphyromonas gingivalis (strain ATCC BAA-308 / W83) OX=242619 GN=pyrB PE=3 SV=1	Q7MX58	pyrB	35 kDa	0	0	0	8	4	2
332	2-oxoglutarate oxidoreductase, beta subunit OS=Porphyromonas gingivalis (strain ATCC BAA-308 / W83) OX=242619 GN=PG_1810 PE=4 SV=1	Q7MTX1	PG_1810	25 kDa	0	0	0	6	5	1.2
333	Acyl-(Acyl-carrier-protein)-UDP-N-acetylglucosamine acyltransferase OS=Porphyromonas gingivalis (strain ATCC BAA-308 / W83) OX=242619 GN=lpxA PE=4 SV=1	Q7MAX0	lpxA	29 kDa	0	0	0	4	1	4
334	POT family protein OS=Porphyromonas gingivalis (strain ATCC BAA-308 / W83) OX=242619 GN=PG_2082 PE=4 SV=1	Q7MT96	PG_2082	57 kDa	0	0	0	10	7	1.4
335	Exodeoxyribonuclease III OS=Porphyromonas gingivalis (strain ATCC BAA-308 / W83) OX=242619 GN=xth PE=3 SV=1	Q7MXD4	xth	30 kDa	0	0	0	9	4	2.3
336	1,4-dihydroxy-2-naphthoyl-CoA synthase OS=Porphyromonas gingivalis (strain ATCC BAA-308 / W83) OX=242619 GN=menB PE=3 SV=1	Q7MUJ0	menB	30 kDa	0	0	0	4	2	2
337	Aspartate-semialdehyde dehydrogenase OS=Porphyromonas gingivalis (strain ATCC BAA-308 / W83) OX=242619 GN=asd PE=3 SV=1	Q7MWN2	asd	37 kDa	0	0	0	4	3	1.3
338	UDP-N-acetylglucosamine 1-carboxyvinyltransferase OS=Porphyromonas gingivalis (strain ATCC BAA-308 / W83) OX=242619 GN=murA PE=3 SV=1	Q7MUW1	murA	47 kDa	0	0	0	6	0
339	dTDP-4-dehydrorhamnose 3,5-epimerase OS=Porphyromonas gingivalis (strain ATCC BAA-308 / W83) OX=242619 GN=rfbC PE=3 SV=1	Q7MUG1	rfbC	23 kDa	0	0	0	4	0
340	DNA-binding protein, histone-like family OS=Porphyromonas gingivalis (strain ATCC BAA-308 / W83) OX=242619 GN=PG_1389 PE=4 SV=1	Q7MUU2	PG_1389	17 kDa	0	0	0	4	3	1.3
341	Mannose-6-phosphate isomerase OS=Porphyromonas gingivalis (strain ATCC BAA-308 / W83) OX=242619 GN=manA PE=3 SV=1	Q7MWW6	manA	38 kDa	0	0	0	4	0
342	GTP cyclohydrolase 1 type 2 homolog OS=Porphyromonas gingivalis (strain ATCC BAA-308 / W83) OX=242619 GN=PG_2043 PE=3 SV=1	Q7MTC6	PG_2043	40 kDa	0	0	0	4	0
343	30S ribosomal protein S4 OS=Porphyromonas gingivalis (strain ATCC BAA-308 / W83) OX=242619 GN=rpsD PE=3 SV=1	Q7MTN9	rpsD	23 kDa	0	0	0	5	5	1
344	Membrane protein, putative OS=Porphyromonas gingivalis (strain ATCC BAA-308 / W83) OX=242619 GN=PG_1335 PE=4 SV=1	Q7MUY7	PG_1335	17 kDa	0	0	0	4	0
345	Uncharacterized protein OS=Porphyromonas gingivalis (strain ATCC BAA-308 / W83) OX=242619 GN=PG_2086 PE=4 SV=1	Q7MT93	PG_2086	16 kDa	0	0	0	4	0
346	Peptidyl-dipeptidase Dcp OS=Porphyromonas gingivalis (strain ATCC BAA-308 / W83) OX=242619 GN=dcp-2 PE=3 SV=1	Q7MTY8	dcp-2	77 kDa	0	0	0	6	2	3
347	von Willebrand factor type A domain protein OS=Porphyromonas gingivalis (strain ATCC BAA-308 / W83) OX=242619 GN=PG_0182 PE=4 SV=1	Q7MXJ9	PG_0182	135 kDa	0	0	0	4	0
348	Uncharacterized protein OS=Porphyromonas gingivalis (strain ATCC BAA-308 / W83) OX=242619 GN=PG_2092 PE=4 SV=1	Q7MT87	PG_2092	48 kDa	0	0	0	4	1	4
349	50S ribosomal protein L20 OS=Porphyromonas gingivalis (strain ATCC BAA-308 / W83) OX=242619 GN=rplT PE=3 SV=1	Q7MVQ8	rplT	13 kDa	0	0	0	6	12	0.5
350	Flavin reductase domain protein OS=Porphyromonas gingivalis (strain ATCC BAA-308 / W83) OX=242619 GN=PG_0359 PE=4 SV=1	Q7MX56	PG_0359	22 kDa	0	0	0	5	5	1
351	Uncharacterized protein OS=Porphyromonas gingivalis (strain ATCC BAA-308 / W83) OX=242619 GN=PG_2227 PE=1 SV=1	Q7MSY3	PG_2227	23 kDa	0	0	0	3	0
352	Dihydroorotate dehydrogenase, putative OS=Porphyromonas gingivalis (strain ATCC BAA-308 / W83) OX=242619 GN=PG_1064 PE=3 SV=1	Q7MVJ7	PG_1064	29 kDa	0	0	0	3	2	1.5
353	Penicillin-insensitive transglycosylase OS=Porphyromonas gingivalis (strain ATCC BAA-308 / W83) OX=242619 GN=PG_0794 PE=4 SV=1	Q7MW51	PG_0794	89 kDa	0	0	0	9	4	2.3
354	3-oxoacyl-[acyl-carrier-protein] reductase OS=Porphyromonas gingivalis (strain ATCC BAA-308 / W83) OX=242619 GN=fabG PE=3 SV=1	Q7MAW1	fabG	26 kDa	0	0	0	3	0
355	MotA/TolQ/ExbB proton channel family protein OS=Porphyromonas gingivalis (strain ATCC BAA-308 / W83) OX=242619 GN=PG_0782 PE=3 SV=1	Q7MW63	PG_0782	29 kDa	0	0	0	10	4	2.5
356	Uncharacterized protein OS=Porphyromonas gingivalis (strain ATCC BAA-308 / W83) OX=242619 GN=PG_0259 PE=3 SV=1	Q7MXE0	PG_0259	51 kDa	0	0	0	3	4	0.75
357	Dihydroorotate dehydrogenase B (NAD(+)), catalytic subunit OS=Porphyromonas gingivalis (strain ATCC BAA-308 / W83) OX=242619 GN=pyrD PE=3 SV=1	Q7MVJ6	pyrD	33 kDa	0	0	0	3	2	1.5
358	Uncharacterized protein OS=Porphyromonas gingivalis (strain ATCC BAA-308 / W83) OX=242619 GN=PG_1035 PE=4 SV=1	Q7MVL8	PG_1035	55 kDa	0	0	0	3	0
359	GDP-mannose 4,6-dehydratase OS=Porphyromonas gingivalis (strain ATCC BAA-308 / W83) OX=242619 GN=gmd PE=3 SV=1	Q7MV23	gmd	42 kDa	0	0	0	7	3	2.3
360	DHH subfamily 1 protein OS=Porphyromonas gingivalis (strain ATCC BAA-308 / W83) OX=242619 GN=PG_1091 PE=4 SV=1	Q7MVH2	PG_1091	36 kDa	0	0	0	3	5	0.6
361	30S ribosomal protein S2 OS=Porphyromonas gingivalis (strain ATCC BAA-308 / W83) OX=242619 GN=rpsB PE=3 SV=1	Q7MX41	rpsB	31 kDa	0	0	0	3	0
362	Transcriptional regulator, AsnC Family OS=Porphyromonas gingivalis (strain ATCC BAA-308 / W83) OX=242619 GN=PG_1127 PE=4 SV=1	Q7MAW2	PG_1127	17 kDa	0	0	0	5	6	0.83
363	Uncharacterized protein OS=Porphyromonas gingivalis (strain ATCC BAA-308 / W83) OX=242619 GN=PG_1757 PE=4 SV=1	Q7MU17	PG_1757	38 kDa	0	0	0	3	2	1.5
364	Uncharacterized protein OS=Porphyromonas gingivalis (strain ATCC BAA-308 / W83) OX=242619 GN=PG_1850 PE=4 SV=1	Q7MTU1	PG_1850	35 kDa	0	0	0	3	0
365	Plug domain-containing protein OS=Porphyromonas gingivalis (strain ATCC BAA-308 / W83) OX=242619 GN=PG_1020 PE=4 SV=1	Q7MVN1	PG_1020	107 kDa	0	0	0	4	4	1
366	DdaH family protein OS=Porphyromonas gingivalis (strain ATCC BAA-308 / W83) OX=242619 GN=PG_0228 PE=4 SV=1	Q7MXG2	PG_0228	35 kDa	0	0	0	4	2	3
367	Bifunctional purine biosynthesis protein PurH OS=Porphyromonas gingivalis (strain ATCC BAA-308 / W83) OX=242619 GN=purH PE=3 SV=1	Q7MUT5	purH	56 kDa	0	0	0	4	3	1.3
368	Phosphoribosylaminoimidazole-succinocarboxamide synthase OS=Porphyromonas gingivalis (strain ATCC BAA-308 / W83) OX=242619 GN=purC PE=3 SV=1	Q7MVR8	purC	36 kDa	0	0	0	4	3	1.3
369	Chlorohydrolase family protein OS=Porphyromonas gingivalis (strain ATCC BAA-308 / W83) OX=242619 GN=PG_0559 PE=4 SV=1	Q7MWP1	PG_0559	42 kDa	0	0	0	7	4	1.2
370	Uncharacterized protein OS=Porphyromonas gingivalis (strain ATCC BAA-308 / W83) OX=242619 GN=PG_1356 PE=4 SV=1	Q7MUX1	PG_1356	19 kDa	0	0	0	5	4	1.3
371	Hemagglutinin-related protein OS=Porphyromonas gingivalis (strain ATCC BAA-308 / W83) OX=242619 GN=PG_0443 PE=4 SV=1	Q7MWY6	PG_0443	39 kDa	0	0	0	5	8	0.63
372	Signal peptidase I OS=Porphyromonas gingivalis (strain ATCC BAA-308 / W83) OX=242619 GN=lepB PE=3 SV=1	Q7MTG0	lepB	54 kDa	0	0	0	3	0
373	Peptidase, M24 family OS=Porphyromonas gingivalis (strain ATCC BAA-308 / W83) OX=242619 GN=PG_0889 PE=4 SV=1	Q7MVY2	PG_0889	44 kDa	0	0	0	5	4	1.3
374	Oxidoreductase, FAD-binding, putative OS=Porphyromonas gingivalis (strain ATCC BAA-308 / W83) OX=242619 GN=PG_2034 PE=4 SV=1	Q7MTD3	PG_2034	28 kDa	0	0	0	5	2	2.5
375	Uncharacterized protein OS=Porphyromonas gingivalis (strain ATCC BAA-308 / W83) OX=242619 GN=PG_1988 PE=4 SV=1	Q7MTH1	PG_1988	56 kDa	0	0	0	3	3	1
376	Glutamine-dependent NAD(+) synthetase OS=Porphyromonas gingivalis (strain ATCC BAA-308 / W83) OX=242619 GN=nadE PE=3 SV=1	Q7MWR3	nadE	73 kDa	0	0	0	10	4	2.5
377	Uncharacterized protein OS=Porphyromonas gingivalis (strain ATCC BAA-308 / W83) OX=242619 GN=PG_0541 PE=4 SV=1	Q7MWQ5	PG_0541	11 kDa	0	0	0	5	4	1.3
378	50S ribosomal protein L13 OS=Porphyromonas gingivalis (strain ATCC BAA-308 / W83) OX=242619 GN=rplM PE=3 SV=1	Q7MX43	rplM	17 kDa	0	0	0	6	4
379	50S ribosomal protein L9 OS=Porphyromonas gingivalis (strain ATCC BAA-308 / W83) OX=242619 GN=rplI PE=3 SV=1	Q7MWL1	rplI	19 kDa	0	0	0	8	4	1.5
380	Dihydrodipicolinate reductase OS=Porphyromonas gingivalis (strain ATCC BAA-308 / W83) OX=242619 GN=dapB PE=3 SV=1	Q7MTF9	dapB	26 kDa	0	0	0	4	2	2
381	Lipoprotein, putative OS=Porphyromonas gingivalis (strain ATCC BAA-308 / W83) OX=242619 GN=PG_0188 PE=4 SV=1	Q7MXJ6	PG_0188	51 kDa	0	0	0	4	9	0.44
382	Fructose-1,6-bisphosphatase class 3 OS=Porphyromonas gingivalis (strain ATCC BAA-308 / W83) OX=242619 GN=fbp PE=3 SV=1	Q7MW52	fbp	75 kDa	0	0	0	13	8	1.6
383	Amidophosphoribosyltransferase, putative OS=Porphyromonas gingivalis (strain ATCC BAA-308 / W83) OX=242619 GN=PG_0528 PE=4 SV=1	Q7MWR6	PG_0528	72 kDa	0	0	0	6	7	0.86
384	Seryl-tRNA synthetase OS=Porphyromonas gingivalis (strain ATCC BAA-308 / W83) OX=242619 GN=serS PE=4 SV=1	Q7MX93	serS	47 kDa	0	0	0	4	3	1.3
385	Orotate phosphoribosyltransferase OS=Porphyromonas gingivalis (strain ATCC BAA-308 / W83) OX=242619 GN=pyrE PE=3 SV=1	Q7MUX4	pyrE	23 kDa	0	0	0	3	0
386	Uncharacterized protein OS=Porphyromonas gingivalis (strain ATCC BAA-308 / W83) OX=242619 GN=PG_0217 PE=4 SV=1	Q7MXH1	PG_0217	33 kDa	0	0	0	3	2	1.5
387	Uncharacterized protein OS=Porphyromonas gingivalis (strain ATCC BAA-308 / W83) OX=242619 GN=PG_2144 PE=4 SV=1	Q7MT47	PG_2144	123 kDa	0	0	0	10	7	1.4
388	Nitroreductase family protein OS=Porphyromonas gingivalis (strain ATCC BAA-308 / W83) OX=242619 GN=PG_0660 PE=4 SV=1	Q7MWF7	PG_0660	21 kDa	0	0	0	3	0
389	Uncharacterized protein OS=Porphyromonas gingivalis (strain ATCC BAA-308 / W83) OX=242619 GN=PG_1001 PE=4 SV=1	Q7MVP7	PG_1001	21 kDa	0	0	0	4	3	1.3
390	Pyruvate, phosphate dikinase OS=Porphyromonas gingivalis (strain ATCC BAA-308 / W83) OX=242619 GN=ppdK PE=3 SV=1	Q7MVN4	ppdK	100 kDa	0	0	0	6	8	0.75
391	Butyrate-acetoacetate CoA-transferase, subunit A OS=Porphyromonas gingivalis (strain ATCC BAA-308 / W83) OX=242619 GN=ctfA PE=3 SV=1	Q7MVJ5	ctfA	23 kDa	0	0	0	4	4	1
392	30S ribosomal protein S5 OS=Porphyromonas gingivalis (strain ATCC BAA-308 / W83) OX=242619 GN=rpsE PE=3 SV=1	Q7MTN0	rpsE	18 kDa	0	0	0	7	4	1.8
393	Uncharacterized protein OS=Porphyromonas gingivalis (strain ATCC BAA-308 / W83) OX=242619 GN=PG_0056 PE=4 SV=1	Q7MXV1	PG_0056	64 kDa	0	0	0	12	8	1.5
394	30S ribosomal protein S20 OS=Porphyromonas gingivalis (strain ATCC BAA-308 / W83) OX=242619 GN=rpsT PE=3 SV=1	Q7MU43	rpsT	10 kDa	0	0	0	4	2	2
395	Dihydrofolate reductase OS=Porphyromonas gingivalis (strain ATCC BAA-308 / W83) OX=242619 GN=folA PE=3 SV=1	Q7MTB4	folA	18 kDa	0	0	0	11	16	0.69
396	Transcription elongation factor GreA OS=Porphyromonas gingivalis (strain ATCC BAA-308 / W83) OX=242619 GN=greA PE=3 SV=1	Q7MU68	greA	17 kDa	0	0	0	3	0
397	LTD domain-containing protein OS=Porphyromonas gingivalis (strain ATCC BAA-308 / W83) OX=242619 GN=PG_0569 PE=4 SV=1	Q7MWN3	PG_0569	56 kDa	0	0	0	3	0
398	Ribonuclease Y OS=Porphyromonas gingivalis (strain ATCC BAA-308 / W83) OX=242619 GN=rny PE=3 SV=1	Q7MX21	rny	57 kDa	0	0	0	4	2	2
399	0	Q7MUX5	PG_1352	15 kDa	0	0	0	3	0
400	Uncharacterized protein OS=Porphyromonas gingivalis (strain ATCC BAA-308 / W83) OX=242619 GN=PG_0768 PE=4 SV=1	Q7MW77	PG_0768	42 kDa	0	0	0	3	2	1.5
401	Coenzyme A transferase, beta subunit OS=Porphyromonas gingivalis (strain ATCC BAA-308 / W83) OX=242619 GN=PG_1075 PE=3 SV=1	Q7MVI6	PG_1075	23 kDa	0	0	0	4	2	2
402	30S ribosomal protein S17 OS=Porphyromonas gingivalis (strain ATCC BAA-308 / W83) OX=242619 GN=rpsQ PE=3 SV=1	Q7MTM2	rpsQ	10 kDa	0	0	0	5	2
403	30S ribosomal protein S15 OS=Porphyromonas gingivalis (strain ATCC BAA-308 / W83) OX=242619 GN=rpsO PE=3 SV=1	Q7MU16	rpsO	11 kDa	0	0	0	6	5	1.2
405	30S ribosomal protein S16 OS=Porphyromonas gingivalis (strain ATCC BAA-308 / W83) OX=242619 GN=rpsP PE=3 SV=1	Q7MT66	rpsP	21 kDa	0	0	0	4	6	0.66
406	Phenylalanine--tRNA ligase alpha subunit OS=Porphyromonas gingivalis (strain ATCC BAA-308 / W83) OX=242619 GN=pheS PE=3 SV=1	Q7MU04	pheS	39 kDa	0	0	0	4	3	1.3
407	CoA ligase family protein OS=Porphyromonas gingivalis (strain ATCC BAA-308 / W83) OX=242619 GN=PG_1328 PE=4 SV=1	Q7MUZ2	PG_1328	73 kDa	0	0	0	3	2	1.5
408	DUF3298 domain-containing protein OS=Porphyromonas gingivalis (strain ATCC BAA-308 / W83) OX=242619 GN=PG_0466 PE=4 SV=1	Q7MWW7	PG_0466	28 kDa	0	0	0	2	0
409	Elongation factor G OS=Porphyromonas gingivalis (strain ATCC BAA-308 / W83) OX=242619 GN=fusA PE=3 SV=1	Q7MTL1	fusA	78 kDa	0	0	0	7	5	1.4
410	Uncharacterized protein OS=Porphyromonas gingivalis (strain ATCC BAA-308 / W83) OX=242619 GN=PG_1219 PE=4 SV=1	Q7MV71	PG_1219	12 kDa	0	0	0	3	2	1.5
411	50S ribosomal protein L1 OS=Porphyromonas gingivalis (strain ATCC BAA-308 / W83) OX=242619 GN=rplA PE=3 SV=1	Q7MX30	rplA	25 kDa	0	0	0	7	4	1.8
412	Methlytransferase, UbiE/COQ5 family OS=Porphyromonas gingivalis (strain ATCC BAA-308 / W83) OX=242619 GN=PG_1870 PE=4 SV=1	Q7MTS3	PG_1870	25 kDa	0	0	0	2	0
413	Universal stress protein family OS=Porphyromonas gingivalis (strain ATCC BAA-308 / W83) OX=242619 GN=PG_0245 PE=3 SV=1	Q7MXF1	PG_0245	43 kDa	0	0	0	8	11	0.73
414	Uncharacterized protein OS=Porphyromonas gingivalis (strain ATCC BAA-308 / W83) OX=242619 GN=PG_1634 PE=4 SV=1	Q7MUA2	PG_1634	16 kDa	0	0	0	2	0
415	Leucine--tRNA ligase OS=Porphyromonas gingivalis (strain ATCC BAA-308 / W83) OX=242619 GN=leuS PE=3 SV=1	Q7MW49	leuS	106 kDa	0	0	0	5	5	1
416	Oxidoreductase, short chain dehydrogenase/reductase family OS=Porphyromonas gingivalis (strain ATCC BAA-308 / W83) OX=242619 GN=PG_0676 PE=3 SV=1	Q7MWE6	PG_0676	27 kDa	0	0	0	5	2	2.5
417	50S ribosomal protein L28 OS=Porphyromonas gingivalis (strain ATCC BAA-308 / W83) OX=242619 GN=rpmB PE=3 SV=1	Q7MTJ4	rpmB	9 kDa	0	0	0	5	4	1.3
418	50S ribosomal protein L3 OS=Porphyromonas gingivalis (strain ATCC BAA-308 / W83) OX=242619 GN=rplC PE=3 SV=1	Q7MTL3	rplC	22 kDa	0	0	0	6	4	1.5
419	D-isomer specific 2-hydroxyacid dehydrogenase family protein OS=Porphyromonas gingivalis (strain ATCC BAA-308 / W83) OX=242619 GN=PG_2171 PE=3 SV=1	Q7MT26	PG_2171	35 kDa	0	0	0	4	6	0.67
420	30S ribosomal protein S10 OS=Porphyromonas gingivalis (strain ATCC BAA-308 / W83) OX=242619 GN=rpsJ PE=3 SV=1	Q7MTL2	rpsJ	11 kDa	0	0	0	4	4	1
421	5'-nucleotidase SurE OS=Porphyromonas gingivalis (strain ATCC BAA-308 / W83) OX=242619 GN=surE PE=3 SV=1	Q7MT32	surE	28 kDa	0	0	0	3	2	1.5
422	Proton-translocating NAD(P)(+) transhydrogenase OS=Porphyromonas gingivalis (strain ATCC BAA-308 / W83) OX=242619 GN=pntB PE=4 SV=1	Q7MUZ0	pntB	70 kDa	0	0	0	2	0
423	Efflux transporter, MFP component, RND family OS=Porphyromonas gingivalis (strain ATCC BAA-308 / W83) OX=242619 GN=PG_1666 PE=3 SV=1	Q7MU81	PG_1666	40 kDa	0	0	0	2	0
424	Histidine--tRNA ligase OS=Porphyromonas gingivalis (strain ATCC BAA-308 / W83) OX=242619 GN=hisS PE=3 SV=1	Q7MTB3	hisS	51 kDa	0	0	0	3	3	1
425	dTDP-4-dehydrorhamnose reductase OS=Porphyromonas gingivalis (strain ATCC BAA-308 / W83) OX=242619 GN=rfbD PE=3 SV=1	Q7MUG2	rfbD	32 kDa	0	0	0	2	0
426	Heavy metal efflux pump, CzcD family OS=Porphyromonas gingivalis (strain ATCC BAA-308 / W83) OX=242619 GN=PG_1408 PE=4 SV=1	Q7MUS7	PG_1408	35 kDa	0	0	0	3	2	1.5
427	Cysteine--tRNA ligase OS=Porphyromonas gingivalis (strain ATCC BAA-308 / W83) OX=242619 GN=cysS PE=3 SV=1	Q7MTR6	cysS	55 kDa	0	0	0	2	0
428	OMP_b-brl_2 domain-containing protein OS=Porphyromonas gingivalis (strain ATCC BAA-308 / W83) OX=242619 GN=PG_2149 PE=4 SV=1	Q7MT42	PG_2149	27 kDa	0	0	0	2	0
429	PCMD domain-containing protein OS=Porphyromonas gingivalis (strain ATCC BAA-308 / W83) OX=242619 GN=PG_0082 PE=4 SV=1	Q7MXS8	PG_0082	33 kDa	0	0	0	2	0
430	Minor fimbrium tip subunit MfA4 OS=Porphyromonas gingivalis (strain ATCC BAA-308 / W83) OX=242619 GN=mfA4 PE=1 SV=1	Q7MXK0	mfA4	37 kDa	0	0	0	2	0
431	Imidazolonepropionase OS=Porphyromonas gingivalis (strain ATCC BAA-308 / W83) OX=242619 GN=hutI PE=3 SV=1	Q7MX82	hutI	46 kDa	0	0	0	4	1	4
432	Translation initiation factor IF-2 OS=Porphyromonas gingivalis (strain ATCC BAA-308 / W83) OX=242619 GN=infB PE=3 SV=1	Q7MXE4	infB	108 kDa	0	0	0	2	0
433	Uncharacterized protein OS=Porphyromonas gingivalis (strain ATCC BAA-308 / W83) OX=242619 GN=PG_0633 PE=4 SV=1	Q7MWH9	PG_0633	29 kDa	0	0	0	2	4	0.5
434	BcrAD_BadFG domain-containing protein OS=Porphyromonas gingivalis (strain ATCC BAA-308 / W83) OX=242619 GN=PG_1100 PE=1 SV=1	Q7MVG4	PG_1100	31 kDa	0	0	0	2	0
435	Purple acid phosphatase OS=Porphyromonas gingivalis (strain ATCC BAA-308 / W83) OX=242619 GN=PG_0344 PE=4 SV=1	Q7MX70	PG_0344	57 kDa	0	0	0	2	0
436	FTCD_C domain-containing protein OS=Porphyromonas gingivalis (strain ATCC BAA-308 / W83) OX=242619 GN=PG_0325 PE=4 SV=1	Q7MX85	PG_0325	22 kDa	0	0	0	6	3	2
437	PAS_4 domain-containing protein OS=Porphyromonas gingivalis (strain ATCC BAA-308 / W83) OX=242619 GN=PG_0712 PE=4 SV=1	Q7MWB8	PG_0712	14 kDa	0	0	0	2	2	1
438	OmpA family protein OS=Porphyromonas gingivalis (strain ATCC BAA-308 / W83) OX=242619 GN=PG_1058 PE=1 SV=1	F5HF80	PG_1058	75 kDa	0	0	0	2	0
439	Alcohol dehydrogenase, iron-containing OS=Porphyromonas gingivalis (strain ATCC BAA-308 / W83) OX=242619 GN=PG_1151 PE=4 SV=1	Q7MVC2	PG_1151	43 kDa	0	0	0	4	5	0.8
440	DUF4369 domain-containing protein OS=Porphyromonas gingivalis (strain ATCC BAA-308 / W83) OX=242619 GN=PG_1139 PE=4 SV=1	Q7MVD1	PG_1139	43 kDa	0	0	0	2	0
441	Uncharacterized protein OS=Porphyromonas gingivalis (strain ATCC BAA-308 / W83) OX=242619 GN=PG_1178 PE=4 SV=1	Q7MVA0	PG_1178	49 kDa	0	0	0	2	0
442	Uncharacterized protein OS=Porphyromonas gingivalis (strain ATCC BAA-308 / W83) OX=242619 GN=PG_0246 PE=4 SV=1	Q7MXF0	PG_0246	7 kDa	0	0	0	2	2	1
443	Electron transfer flavoprotein, alpha subunit OS=Porphyromonas gingivalis (strain ATCC BAA-308 / W83) OX=242619 GN=etfA-1 PE=3 SV=1	Q7MW69	etfA-1	37 kDa	0	0	0	3	3	1
445	Uncharacterized protein OS=Porphyromonas gingivalis (strain ATCC BAA-308 / W83) OX=242619 GN=PG_1786 PE=4 SV=1	Q7MTZ1	PG_1786	32 kDa	0	0	0	2	0
446	NAD-dependent protein deacylase OS=Porphyromonas gingivalis (strain ATCC BAA-308 / W83) OX=242619 GN=cobB PE=3 SV=1	Q7MXY8	cobB	26 kDa	0	0	0	2	0
447	Chaperone protein HtpG OS=Porphyromonas gingivalis (strain ATCC BAA-308 / W83) OX=242619 GN=htpG PE=3 SV=1	P0C938	htpG	78 kDa	0	0	0	6	2	3
448	AAA_14 domain-containing protein OS=Porphyromonas gingivalis (strain ATCC BAA-308 / W83) OX=242619 GN=PG_0547 PE=4 SV=1	Q7MWP9	PG_0547	47 kDa	0	0	0	7	6	1.2
449	Outer membrane efflux protein OS=Porphyromonas gingivalis (strain ATCC BAA-308 / W83) OX=242619 GN=PG_1667 PE=3 SV=1	Q7MU80	PG_1667	51 kDa	0	0	0	2	3	0.67
450	DNA-binding protein, histone-like family OS=Porphyromonas gingivalis (strain ATCC BAA-308 / W83) OX=242619 GN=PG_0853 PE=4 SV=1	Q7M7C8	PG_0853	17 kDa	0	0	0	2	0
451	Enoyl-(Acyl-carrier-protein) reductase II OS=Porphyromonas gingivalis (strain ATCC BAA-308 / W83) OX=242619 GN=fabK PE=1 SV=1	Q7MAW0	fabK	33 kDa	0	0	0	2	0
452	Thioesterase family protein OS=Porphyromonas gingivalis (strain ATCC BAA-308 / W83) OX=242619 GN=PG_1174 PE=4 SV=1	Q7MVA3	PG_1174	18 kDa	0	0	0	2	0
453	Methylmalonyl-CoA mutase small subunit OS=Porphyromonas gingivalis (strain ATCC BAA-308 / W83) OX=242619 GN=mutA PE=3 SV=2	Q59676	mutA	69 kDa	0	0	0	7	10	0.7
455	Band 7/Mec-2 family protein OS=Porphyromonas gingivalis (strain ATCC BAA-308 / W83) OX=242619 GN=PG_1334 PE=4 SV=1	Q7MUY8	PG_1334	37 kDa	0	0	0	4	2	2
456	Glycogen debranching enzyme, archaeal type, putative OS=Porphyromonas gingivalis (strain ATCC BAA-308 / W83) OX=242619 GN=PG_1681 PE=4 SV=1	Q7MU74	PG_1681	76 kDa	0	0	0	3	4	0.75
457	D-alanine--D-alanine ligase OS=Porphyromonas gingivalis (strain ATCC BAA-308 / W83) OX=242619 GN=ddl PE=3 SV=1	Q7MWA2	ddl	36 kDa	0	0	0	2	0
458	GMP synthase [glutamine-hydrolyzing] OS=Porphyromonas gingivalis (strain ATCC BAA-308 / W83) OX=242619 GN=guaA PE=3 SV=1	Q7MWL9	guaA	57 kDa	0	0	0	2	1	2
459	DUF2807 domain-containing protein OS=Porphyromonas gingivalis (strain ATCC BAA-308 / W83) OX=242619 GN=PG_0419 PE=4 SV=1	Q7MX08	PG_0419	32 kDa	0	0	0	2	1	2
460	DUF3298 domain-containing protein OS=Porphyromonas gingivalis (strain ATCC BAA-308 / W83) OX=242619 GN=PG_1308 PE=4 SV=1	Q7MV09	PG_1308	31 kDa	0	0	0	2	0
461	N5-carboxyaminoimidazole ribonucleotide mutase OS=Porphyromonas gingivalis (strain ATCC BAA-308 / W83) OX=242619 GN=purE PE=3 SV=1	Q7MVT8	purE	18 kDa	0	0	0	2	0
462	Thioredoxin family protein OS=Porphyromonas gingivalis (strain ATCC BAA-308 / W83) OX=242619 GN=PG_0275 PE=4 SV=1	Q7MXC8	PG_0275	19 kDa	0	0	0	2	0
464	HipA_C domain-containing protein OS=Porphyromonas gingivalis (strain ATCC BAA-308 / W83) OX=242619 GN=PG_0859 PE=4 SV=1	Q7MW07	PG_0859	36 kDa	0	0	0	3	3	1
465	Uncharacterized protein OS=Porphyromonas gingivalis (strain ATCC BAA-308 / W83) OX=242619 GN=PG_0218 PE=4 SV=1	Q7MXH0	PG_0218	36 kDa	0	0	0	3	3	1
466	Single-stranded-DNA-specific exonuclease RecJ OS=Porphyromonas gingivalis (strain ATCC BAA-308 / W83) OX=242619 GN=recJ PE=3 SV=1	Q7MXV3	recJ	65 kDa	0	0	0	3	1	3
475	Rubrerythrin OS=Porphyromonas gingivalis (strain ATCC BAA-308 / W83) OX=242619 GN=rbr PE=2 SV=1	Q9AGG3	rbr	22 kDa	0	0	0	1	4	0.25
478	Uncharacterized protein OS=Porphyromonas gingivalis (strain ATCC BAA-308 / W83) OX=242619 GN=PG_0257 PE=3 SV=1	Q7MXE2	PG_0257	54 kDa	0	0	0	2	5	0.4
479	Single-stranded DNA-binding protein OS=Porphyromonas gingivalis (strain ATCC BAA-308 / W83) OX=242619 GN=ssb PE=3 SV=1	Q7MXD2	ssb	18 kDa	0	0	0	1	3	0.33
482	Uncharacterized protein OS=Porphyromonas gingivalis (strain ATCC BAA-308 / W83) OX=242619 GN=PG_1507 PE=4 SV=1	Q7MUK3	PG_1507	92 kDa	0	0	0	0	4
490	Uncharacterized protein OS=Porphyromonas gingivalis (strain ATCC BAA-308 / W83) OX=242619 GN=PG_0987 PE=4 SV=1	Q7MVQ9	PG_0987	31 kDa	0	0	0	0	6

## Sheet: Table S2
Table S2: Nano L/MS/MS analysis Of P. gingivalis protein extracts used as prey (proteome analysis)					Quantitative Value (Normalized Total Spectra)
#	Identified Proteins	Uniprot Accession	Alternate ID	Molecular Weight	A7UF	W83	A7UF/W83 Ratio or unique
18	CobN/magnesium chelatase family protein OS=Porphyromonas gingivalis (strain ATCC BAA-308 / W83) OX=242619 GN=PG_1553 PE=4 SV=1	Q7MUG8	PG_1553	163 kDa	59.993	0	60
68	Uncharacterized protein OS=Porphyromonas gingivalis (strain ATCC BAA-308 / W83) OX=242619 GN=PG_0495 PE=4 SV=1	Q7MWU2	PG_0495	54 kDa	27.689	0	27.7
73	Protein translocase subunit SecA OS=Porphyromonas gingivalis (strain ATCC BAA-308 / W83) OX=242619 GN=secA PE=3 SV=1	Q7MWS5	secA	126 kDa	26.92	0	26.9
75	TonB-dependent receptor, putative OS=Porphyromonas gingivalis (strain ATCC BAA-308 / W83) OX=242619 GN=PG_0707 PE=3 SV=1	F5HHM2	PG_0707	94 kDa	26.151	0	26.2
106	TPR domain protein OS=Porphyromonas gingivalis (strain ATCC BAA-308 / W83) OX=242619 GN=PG_1651 PE=4 SV=1	Q7MU93	PG_1651	112 kDa	19.998	0	20
125	TonB-dependent receptor HmuR OS=Porphyromonas gingivalis (strain ATCC BAA-308 / W83) OX=242619 GN=hmuR PE=3 SV=1	Q7MUG9	hmuR	73 kDa	18.459	0	18.5
158	Uncharacterized protein OS=Porphyromonas gingivalis (strain ATCC BAA-308 / W83) OX=242619 GN=PG_1189 PE=4 SV=1	Q7MV93	PG_1189	73 kDa	14.614	0	14.6
119	Efflux transporter, MFP component, RND family OS=Porphyromonas gingivalis (strain ATCC BAA-308 / W83) OX=242619 GN=PG_0539 PE=3 SV=1	Q7MWQ7	PG_0539	38 kDa	19.228	1.4289	13.7
120	Oxaloacetate decarboxylase, putative OS=Porphyromonas gingivalis (strain ATCC BAA-308 / W83) OX=242619 GN=PG_0249 PE=4 SV=1	Q7MXE8	PG_0249	70 kDa	19.228	1.4289	13.7
124	Flavodoxin OS=Porphyromonas gingivalis (strain ATCC BAA-308 / W83) OX=242619 GN=PG_1858 PE=3 SV=1	Q7MTT3	PG_1858	17 kDa	18.459	1.4289	13.2
143	Uncharacterized protein OS=Porphyromonas gingivalis (strain ATCC BAA-308 / W83) OX=242619 GN=PG_2174 PE=4 SV=1	Q7MT24	PG_2174	65 kDa	16.152	1.4289	11.6
192	Lipoprotein, putative OS=Porphyromonas gingivalis (strain ATCC BAA-308 / W83) OX=242619 GN=PG_1019 PE=4 SV=1	Q7MVN2	PG_1019	43 kDa	11.537	0	11.5
57	HmuY protein OS=Porphyromonas gingivalis (strain ATCC BAA-308 / W83) OX=242619 GN=hmuY PE=4 SV=1	F5HFY5	hmuY	16 kDa	32.304	2.8578	11.1
157	Outer membrane protein, putative OS=Porphyromonas gingivalis (strain ATCC BAA-308 / W83) OX=242619 GN=PG_0191 PE=4 SV=1	Q7MXJ3	PG_0191	102 kDa	14.614	1.4289	10.4
72	Uncharacterized protein OS=Porphyromonas gingivalis (strain ATCC BAA-308 / W83) OX=242619 GN=PG_1493 PE=4 SV=1	Q7MUL5	PG_1493	100 kDa	26.92	2.8578	9.3
622	ABC transporter, ATP-binding protein, MsbA family OS=Porphyromonas gingivalis (strain ATCC BAA-308 / W83) OX=242619 GN=PG_1719 PE=4 SV=1	Q7MU47	PG_1719	70 kDa	0	8.5734	8.6
234	Lipoprotein, putative OS=Porphyromonas gingivalis (strain ATCC BAA-308 / W83) OX=242619 GN=PG_1835 PE=4 SV=1	Q7MTV0	PG_1835	51 kDa	8.4605	0	8.5
191	Response regulator OS=Porphyromonas gingivalis (strain ATCC BAA-308 / W83) OX=242619 GN=PG_0928 PE=4 SV=1	Q7MVV4	PG_0928	61 kDa	11.537	1.4289	8.21
202	CoA ligase family protein OS=Porphyromonas gingivalis (strain ATCC BAA-308 / W83) OX=242619 GN=PG_1328 PE=4 SV=1	Q7MUZ2	PG_1328	73 kDa	10.768	1.4289	7.7
203	Isoleucine--tRNA ligase OS=Porphyromonas gingivalis (strain ATCC BAA-308 / W83) OX=242619 GN=ileS PE=3 SV=1	Q7MUD3	ileS	130 kDa	10.768	1.4289	7.7
58	TonB-dependent receptor OS=Porphyromonas gingivalis (strain ATCC BAA-308 / W83) OX=242619 GN=PG_0668 PE=3 SV=1	F5HE36	PG_0668	85 kDa	31.535	4.2867	7.3
99	Transketolase OS=Porphyromonas gingivalis (strain ATCC BAA-308 / W83) OX=242619 GN=tkt PE=3 SV=1	Q7MU23	tkt	74 kDa	20.767	2.8578	7.2
216	Uncharacterized protein OS=Porphyromonas gingivalis (strain ATCC BAA-308 / W83) OX=242619 GN=PG_0513 PE=4 SV=1	Q7MWS6	PG_0513	34 kDa	9.9988	1.4289	7.14
275	30S ribosomal protein S7 OS=Porphyromonas gingivalis (strain ATCC BAA-308 / W83) OX=242619 GN=rpsG PE=3 SV=1	Q7MTL0	rpsG	18 kDa	6.9222	0	6.9
274	Adenylosuccinate lyase OS=Porphyromonas gingivalis (strain ATCC BAA-308 / W83) OX=242619 GN=purB PE=3 SV=1	Q7MVE4	purB	51 kDa	6.9222	0	6.9
276	Conserved domain protein OS=Porphyromonas gingivalis (strain ATCC BAA-308 / W83) OX=242619 GN=PG_2207 PE=4 SV=1	Q7MT02	PG_2207	38 kDa	6.9222	0	6.9
272	TonB-dependent receptor, putative OS=Porphyromonas gingivalis (strain ATCC BAA-308 / W83) OX=242619 GN=PG_2008 PE=3 SV=1	F5HFX8	PG_2008	93 kDa	6.9222	0	6.9
271	Uncharacterized protein OS=Porphyromonas gingivalis (strain ATCC BAA-308 / W83) OX=242619 GN=PG_0236 PE=4 SV=1	Q7MXF7	PG_0236	56 kDa	6.9222	0	6.9
273	Vitamin B12-dependent ribonucleotide reductase OS=Porphyromonas gingivalis (strain ATCC BAA-308 / W83) OX=242619 GN=nrd PE=3 SV=1	Q7MVD9	nrd	96 kDa	6.9222	0	6.9
118	Uncharacterized protein OS=Porphyromonas gingivalis (strain ATCC BAA-308 / W83) OX=242619 GN=PG_1626 PE=4 SV=1	Q7MUA6	PG_1626	61 kDa	19.228	2.8578	6.62
226	Phosphotransacetylase OS=Porphyromonas gingivalis (strain ATCC BAA-308 / W83) OX=242619 GN=pta PE=3 SV=1	Q7MVH9	pta	36 kDa	9.2296	1.4289	6.57
298	50S ribosomal protein L7/L12 OS=Porphyromonas gingivalis (strain ATCC BAA-308 / W83) OX=242619 GN=rplL PE=3 SV=1	Q7MX28	rplL	13 kDa	6.1531	0	6.2
299	DNA-binding protein HU OS=Porphyromonas gingivalis (strain ATCC BAA-308 / W83) OX=242619 GN=hup-1 PE=3 SV=1	Q7MXP9	hup-1	9 kDa	6.1531	0	6.2
295	TonB-dependent receptor, putative OS=Porphyromonas gingivalis (strain ATCC BAA-308 / W83) OX=242619 GN=PG_1899 PE=3 SV=1	Q7MTP7	PG_1899	89 kDa	6.1531	0	6.2
294	Uncharacterized protein OS=Porphyromonas gingivalis (strain ATCC BAA-308 / W83) OX=242619 GN=PG_1178 PE=4 SV=1	Q7MVA0	PG_1178	49 kDa	6.1531	0	6.2
297	Uncharacterized protein OS=Porphyromonas gingivalis (strain ATCC BAA-308 / W83) OX=242619 GN=PG_1382 PE=4 SV=1	Q7MUU8	PG_1382	42 kDa	6.1531	0	6.2
296	Uncharacterized protein OS=Porphyromonas gingivalis (strain ATCC BAA-308 / W83) OX=242619 GN=PG_2127 PE=4 SV=1	Q7MT58	PG_2127	17 kDa	6.1531	0	6.2
233	Uncharacterized protein OS=Porphyromonas gingivalis (strain ATCC BAA-308 / W83) OX=242619 GN=PG_1492 PE=4 SV=1	Q7MUL6	PG_1492	27 kDa	8.4605	1.4289	6.07
138	Uncharacterized protein OS=Porphyromonas gingivalis (strain ATCC BAA-308 / W83) OX=242619 GN=PG_1652 PE=4 SV=1	Q7MU92	PG_1652	67 kDa	16.921	2.8578	5.83
81	Elongation factor Ts OS=Porphyromonas gingivalis (strain ATCC BAA-308 / W83) OX=242619 GN=tsf PE=3 SV=1	Q7MX40	tsf	30 kDa	24.612	4.2867	5.72
623	2-succinyl-5-enolpyruvyl-6-hydroxy-3-cyclohexene-1-carboxylate synthase OS=Porphyromonas gingivalis (strain ATCC BAA-308 / W83) OX=242619 GN=menD PE=3 SV=1	Q7MUI9	menD	64 kDa	0	5.7156	5.7
624	TerB domain-containing protein OS=Porphyromonas gingivalis (strain ATCC BAA-308 / W83) OX=242619 GN=PG_1108 PE=1 SV=1	Q7MVF6	PG_1108	15 kDa	0	5.7156	5.7
325	Large-conductance mechanosensitive channel OS=Porphyromonas gingivalis (strain ATCC BAA-308 / W83) OX=242619 GN=mscL PE=3 SV=1	Q7MUZ1	mscL	15 kDa	5.384	0	5.4
324	NAD dependent protein OS=Porphyromonas gingivalis (strain ATCC BAA-308 / W83) OX=242619 GN=PG_1504 PE=4 SV=1	Q7MUK5	PG_1504	37 kDa	5.384	0	5.4
323	Outer membrane efflux protein OS=Porphyromonas gingivalis (strain ATCC BAA-308 / W83) OX=242619 GN=PG_1667 PE=3 SV=1	Q7MU80	PG_1667	51 kDa	5.384	0	5.4
322	Uncharacterized protein OS=Porphyromonas gingivalis (strain ATCC BAA-308 / W83) OX=242619 GN=PG_2018 PE=4 SV=1	Q7MTE8	PG_2018	57 kDa	5.384	0	5.4
148	Uncharacterized protein OS=Porphyromonas gingivalis (strain ATCC BAA-308 / W83) OX=242619 GN=PG_1006 PE=4 SV=1	Q7MVP2	PG_1006	100 kDa	15.383	2.8578	5.3
33	Acyl-CoA dehydrogenase family protein OS=Porphyromonas gingivalis (strain ATCC BAA-308 / W83) OX=242619 GN=PG_0775 PE=1 SV=1	Q7MW70	PG_0775	65 kDa	43.841	8.5734	5.09
270	Translation initiation factor IF-2 OS=Porphyromonas gingivalis (strain ATCC BAA-308 / W83) OX=242619 GN=infB PE=3 SV=1	Q7MXE4	infB	108 kDa	6.9222	1.4289	4.93
14	Immunoreactive 53 kDa antigen PG123 OS=Porphyromonas gingivalis (strain ATCC BAA-308 / W83) OX=242619 GN=PG_2167 PE=4 SV=1	F5H9B8	PG_2167	54 kDa	61.531	12.86	4.77
105	Ribosomal protein S1 OS=Porphyromonas gingivalis (strain ATCC BAA-308 / W83) OX=242619 GN=rpsA PE=4 SV=1	F5HFD5	rpsA	67 kDa	19.998	4.2867	4.65
353	30S ribosomal protein S4 OS=Porphyromonas gingivalis (strain ATCC BAA-308 / W83) OX=242619 GN=rpsD PE=3 SV=1	Q7MTN9	rpsD	23 kDa	4.6148	0	4.6
352	Arginine--tRNA ligase OS=Porphyromonas gingivalis (strain ATCC BAA-308 / W83) OX=242619 GN=argS PE=3 SV=1	Q7MXD5	argS	67 kDa	4.6148	0	4.6
355	Electron transfer flavoprotein, alpha subunit OS=Porphyromonas gingivalis (strain ATCC BAA-308 / W83) OX=242619 GN=etfA-1 PE=3 SV=1	Q7MW69	etfA-1	37 kDa	4.6148	0	4.6
354	Hemerythrin domain-containing protein OS=Porphyromonas gingivalis (strain ATCC BAA-308 / W83) OX=242619 GN=PG_1236 PE=4 SV=1	Q7MV59	PG_1236	27 kDa	4.6148	0	4.6
357	Ion-translocating oxidoreductase complex subunit C OS=Porphyromonas gingivalis (strain ATCC BAA-308 / W83) OX=242619 GN=rnfC PE=3 SV=1	Q7MXA5	rnfC	47 kDa	4.6148	0	4.6
350	Proline--tRNA ligase OS=Porphyromonas gingivalis (strain ATCC BAA-308 / W83) OX=242619 GN=proS PE=3 SV=1	Q7MVS7	proS	56 kDa	4.6148	0	4.6
356	Ribosomal protein L10 OS=Porphyromonas gingivalis (strain ATCC BAA-308 / W83) OX=242619 GN=rplJ PE=3 SV=1	Q7MX29	rplJ	19 kDa	4.6148	0	4.6
351	Uncharacterized protein OS=Porphyromonas gingivalis (strain ATCC BAA-308 / W83) OX=242619 GN=PG_0276 PE=4 SV=1	Q7MXC7	PG_0276	46 kDa	4.6148	0	4.6
360	Uncharacterized protein OS=Porphyromonas gingivalis (strain ATCC BAA-308 / W83) OX=242619 GN=PG_0326 PE=4 SV=1	Q7MX84	PG_0326	47 kDa	4.6148	0	4.6
359	Uncharacterized protein OS=Porphyromonas gingivalis (strain ATCC BAA-308 / W83) OX=242619 GN=PG_2050 PE=4 SV=1	Q7MTC0	PG_2050	10 kDa	4.6148	0	4.6
358	Uroporphyrinogen-III synthase HemD, putative OS=Porphyromonas gingivalis (strain ATCC BAA-308 / W83) OX=242619 GN=PG_0202 PE=4 SV=1	Q7MXI3	PG_0202	28 kDa	4.6148	0	4.6
300	50S ribosomal protein L2 OS=Porphyromonas gingivalis (strain ATCC BAA-308 / W83) OX=242619 GN=rplB PE=3 SV=1	Q7MTL6	rplB	30 kDa	6.1531	1.4289	4.43
292	50S ribosomal protein L21 OS=Porphyromonas gingivalis (strain ATCC BAA-308 / W83) OX=242619 GN=rplU PE=3 SV=2	Q7MX95	rplU	12 kDa	6.1531	1.4289	4.43
290	Leucine--tRNA ligase OS=Porphyromonas gingivalis (strain ATCC BAA-308 / W83) OX=242619 GN=leuS PE=3 SV=1	Q7MW49	leuS	106 kDa	6.1531	1.4289	4.43
293	META domain-containing protein OS=Porphyromonas gingivalis (strain ATCC BAA-308 / W83) OX=242619 GN=PG_0706 PE=4 SV=1	Q7MWC2	PG_0706	17 kDa	6.1531	1.4289	4.43
291	NADP-dependent malic enzyme OS=Porphyromonas gingivalis (strain ATCC BAA-308 / W83) OX=242619 GN=maeB PE=3 SV=1	Q7MXC5	maeB	83 kDa	6.1531	1.4289	4.43
626	GTP cyclohydrolase 1 OS=Porphyromonas gingivalis (strain ATCC BAA-308 / W83) OX=242619 GN=folE PE=3 SV=1	Q7MWI5	folE	22 kDa	0	4.2867	4.3
625	Long-chain-fatty-acid--CoA ligase, putative OS=Porphyromonas gingivalis (strain ATCC BAA-308 / W83) OX=242619 GN=PG_1829 PE=4 SV=1	Q7MTV3	PG_1829	62 kDa	0	4.2867	4.3
319	Histidine--tRNA ligase OS=Porphyromonas gingivalis (strain ATCC BAA-308 / W83) OX=242619 GN=hisS PE=3 SV=1	Q7MTB3	hisS	51 kDa	5.384	1.4289	3.86
320	Peptidyl-prolyl cis-trans isomerase OS=Porphyromonas gingivalis (strain ATCC BAA-308 / W83) OX=242619 GN=PG_2164 PE=3 SV=1	Q7MT31	PG_2164	21 kDa	5.384	1.4289	3.86
321	Uncharacterized protein OS=Porphyromonas gingivalis (strain ATCC BAA-308 / W83) OX=242619 GN=PG_1093 PE=4 SV=1	Q7MVH1	PG_1093	22 kDa	5.384	1.4289	3.86
396	30S ribosomal protein S2 OS=Porphyromonas gingivalis (strain ATCC BAA-308 / W83) OX=242619 GN=rpsB PE=3 SV=1	Q7MX41	rpsB	31 kDa	3.8457	0	3.8
397	50S ribosomal protein L4 OS=Porphyromonas gingivalis (strain ATCC BAA-308 / W83) OX=242619 GN=rplD PE=3 SV=1	Q7MTL4	rplD	23 kDa	3.8457	0	3.8
388	Alcohol dehydrogenase, zinc-containing, putative OS=Porphyromonas gingivalis (strain ATCC BAA-308 / W83) OX=242619 GN=PG_1069 PE=4 SV=1	Q7MVJ2	PG_1069	37 kDa	3.8457	0	3.8
398	BatD protein OS=Porphyromonas gingivalis (strain ATCC BAA-308 / W83) OX=242619 GN=batD PE=4 SV=1	Q7MUE3	batD	67 kDa	3.8457	0	3.8
389	Chorismate synthase OS=Porphyromonas gingivalis (strain ATCC BAA-308 / W83) OX=242619 GN=aroC PE=3 SV=1	Q7MV04	aroC	39 kDa	3.8457	0	3.8
391	DNA helicase OS=Porphyromonas gingivalis (strain ATCC BAA-308 / W83) OX=242619 GN=recQ-1 PE=1 SV=1	Q7MX11	recQ-1	82 kDa	3.8457	0	3.8
395	DUF2807 domain-containing protein OS=Porphyromonas gingivalis (strain ATCC BAA-308 / W83) OX=242619 GN=PG_0419 PE=4 SV=1	Q7MX08	PG_0419	32 kDa	3.8457	0	3.8
402	Ion-translocating oxidoreductase complex subunit B OS=Porphyromonas gingivalis (strain ATCC BAA-308 / W83) OX=242619 GN=rnfB PE=3 SV=1	Q7MXA6	rnfB	30 kDa	3.8457	0	3.8
387	Iron-sulfur cluster binding protein, putative OS=Porphyromonas gingivalis (strain ATCC BAA-308 / W83) OX=242619 GN=PG_1172 PE=4 SV=1	Q7MVA5	PG_1172	49 kDa	3.8457	0	3.8
385	LysM domain protein OS=Porphyromonas gingivalis (strain ATCC BAA-308 / W83) OX=242619 GN=PG_2150 PE=4 SV=1	Q7MT41	PG_2150	56 kDa	3.8457	0	3.8
394	Membrane protein, putative OS=Porphyromonas gingivalis (strain ATCC BAA-308 / W83) OX=242619 GN=PG_1180 PE=4 SV=1	Q7MV98	PG_1180	90 kDa	3.8457	0	3.8
390	Oligopeptide transporter, OPT family OS=Porphyromonas gingivalis (strain ATCC BAA-308 / W83) OX=242619 GN=PG_0444 PE=4 SV=1	Q7MWY5	PG_0444	70 kDa	3.8457	0	3.8
393	Outer membrane efflux protein, putative OS=Porphyromonas gingivalis (strain ATCC BAA-308 / W83) OX=242619 GN=PG_0094 PE=3 SV=1	Q7MXR8	PG_0094	56 kDa	3.8457	0	3.8
399	Radical SAM domain protein OS=Porphyromonas gingivalis (strain ATCC BAA-308 / W83) OX=242619 GN=PG_1505 PE=4 SV=1	Q7MUK4	PG_1505	33 kDa	3.8457	0	3.8
392	Transcription termination/antitermination protein NusA OS=Porphyromonas gingivalis (strain ATCC BAA-308 / W83) OX=242619 GN=nusA PE=3 SV=1	Q7MXE5	nusA	50 kDa	3.8457	0	3.8
386	Uncharacterized protein OS=Porphyromonas gingivalis (strain ATCC BAA-308 / W83) OX=242619 GN=PG_0362 PE=4 SV=1	Q7MX53	PG_0362	82 kDa	3.8457	0	3.8
400	Uncharacterized protein OS=Porphyromonas gingivalis (strain ATCC BAA-308 / W83) OX=242619 GN=PG_1102 PE=4 SV=1	Q7MVG2	PG_1102	107 kDa	3.8457	0	3.8
201	Cationic outer membrane protein OmpH OS=Porphyromonas gingivalis (strain ATCC BAA-308 / W83) OX=242619 GN=ompH-2 PE=3 SV=1	Q7MXJ1	ompH-2	19 kDa	10.768	2.8578	3.72
30	DNA-directed RNA polymerase subunit beta OS=Porphyromonas gingivalis (strain ATCC BAA-308 / W83) OX=242619 GN=rpoB PE=3 SV=1	Q7MX27	rpoB	142 kDa	46.148	12.86	3.57
104	PDZ domain protein OS=Porphyromonas gingivalis (strain ATCC BAA-308 / W83) OX=242619 GN=PG_1726 PE=4 SV=1	Q7MU40	PG_1726	53 kDa	19.998	5.7156	3.5
214	Elongation factor G OS=Porphyromonas gingivalis (strain ATCC BAA-308 / W83) OX=242619 GN=fusA PE=3 SV=1	Q7MTL1	fusA	78 kDa	9.9988	2.8578	3.45
215	GMP synthase [glutamine-hydrolyzing] OS=Porphyromonas gingivalis (strain ATCC BAA-308 / W83) OX=242619 GN=guaA PE=3 SV=1	Q7MWL9	guaA	57 kDa	9.9988	2.8578	3.45
26	DNA-directed RNA polymerase subunit beta' OS=Porphyromonas gingivalis (strain ATCC BAA-308 / W83) OX=242619 GN=rpoC PE=3 SV=1	Q7MX26	rpoC	160 kDa	49.225	14.289	3.44
117	Fructose-1,6-bisphosphatase class 3 OS=Porphyromonas gingivalis (strain ATCC BAA-308 / W83) OX=242619 GN=fbp PE=3 SV=1	Q7MW52	fbp	75 kDa	19.228	5.7156	3.37
346	30S ribosomal protein S13 OS=Porphyromonas gingivalis (strain ATCC BAA-308 / W83) OX=242619 GN=rpsM PE=3 SV=1	Q7MTN7	rpsM	14 kDa	4.6148	1.4289	3.29
347	3-dehydroquinate dehydratase OS=Porphyromonas gingivalis (strain ATCC BAA-308 / W83) OX=242619 GN=aroQ PE=3 SV=1	Q7MU35	aroQ	16 kDa	4.6148	1.4289	3.29
348	Glycosyl hydrolase, family 3 OS=Porphyromonas gingivalis (strain ATCC BAA-308 / W83) OX=242619 GN=PG_0011 PE=3 SV=1	Q7MXY3	PG_0011	111 kDa	4.6148	1.4289	3.29
349	Tyrosine--tRNA ligase OS=Porphyromonas gingivalis (strain ATCC BAA-308 / W83) OX=242619 GN=tyrS PE=3 SV=1	Q7MXD8	tyrS	48 kDa	4.6148	1.4289	3.29
364	Uncharacterized protein OS=Porphyromonas gingivalis (strain ATCC BAA-308 / W83) OX=242619 GN=PG_2086 PE=4 SV=1	Q7MT93	PG_2086	16 kDa	4.6148	1.4289	3.29
92	Lipoprotein, putative OS=Porphyromonas gingivalis (strain ATCC BAA-308 / W83) OX=242619 GN=PG_0241 PE=4 SV=1	Q7MXF4	PG_0241	32 kDa	22.305	7.1445	3.14
457	30S ribosomal protein S11 OS=Porphyromonas gingivalis (strain ATCC BAA-308 / W83) OX=242619 GN=rpsK PE=3 SV=1	Q7MTN8	rpsK	14 kDa	3.0765	0	3.1
448	30S ribosomal protein S18 OS=Porphyromonas gingivalis (strain ATCC BAA-308 / W83) OX=242619 GN=rpsR PE=3 SV=1	Q7MWL2	rpsR	11 kDa	3.0765	0	3.1
426	30S ribosomal protein S8 OS=Porphyromonas gingivalis (strain ATCC BAA-308 / W83) OX=242619 GN=rpsH PE=3 SV=1	Q7MTM7	rpsH	15 kDa	3.0765	0	3.1
433	Antigen PgaA OS=Porphyromonas gingivalis (strain ATCC BAA-308 / W83) OX=242619 GN=pgaA PE=4 SV=1	F5HCM5	pgaA	51 kDa	3.0765	0	3.1
450	D-isomer specific 2-hydroxyacid dehydrogenase family protein OS=Porphyromonas gingivalis (strain ATCC BAA-308 / W83) OX=242619 GN=PG_2171 PE=3 SV=1	Q7MT26	PG_2171	35 kDa	3.0765	0	3.1
449	Mannose-1-phosphate guanylyltransferase OS=Porphyromonas gingivalis (strain ATCC BAA-308 / W83) OX=242619 GN=manC PE=4 SV=1	Q7MSZ5	manC	41 kDa	3.0765	0	3.1
427	Methylmalonyl-CoA mutase large subunit OS=Porphyromonas gingivalis (strain ATCC BAA-308 / W83) OX=242619 GN=mutB PE=3 SV=1	Q59677	mutB	79 kDa	3.0765	0	3.1
453	NAD-dependent protein deacylase OS=Porphyromonas gingivalis (strain ATCC BAA-308 / W83) OX=242619 GN=cobB PE=3 SV=1	Q7MXY8	cobB	26 kDa	3.0765	0	3.1
439	Oxidoreductase, putative OS=Porphyromonas gingivalis (strain ATCC BAA-308 / W83) OX=242619 GN=PG_1171 PE=4 SV=1	Q7MVA6	PG_1171	28 kDa	3.0765	0	3.1
431	PHP N-terminal domain protein OS=Porphyromonas gingivalis (strain ATCC BAA-308 / W83) OX=242619 GN=PG_0456 PE=4 SV=1	Q7MWX5	PG_0456	78 kDa	3.0765	0	3.1
432	Ribosome-recycling factor OS=Porphyromonas gingivalis (strain ATCC BAA-308 / W83) OX=242619 GN=frr PE=3 SV=1	Q7MTP6	frr	21 kDa	3.0765	0	3.1
428	RNA methyltransferase, TrmH family OS=Porphyromonas gingivalis (strain ATCC BAA-308 / W83) OX=242619 GN=PG_1848 PE=4 SV=1	Q7MTU3	PG_1848	27 kDa	3.0765	0	3.1
442	Tryptophan--tRNA ligase OS=Porphyromonas gingivalis (strain ATCC BAA-308 / W83) OX=242619 GN=trpS PE=3 SV=1	Q7MT94	trpS	37 kDa	3.0765	0	3.1
454	UDP-N-acetylmuramate--L-alanine ligase OS=Porphyromonas gingivalis (strain ATCC BAA-308 / W83) OX=242619 GN=murC PE=3 SV=3	Q51831	murC	51 kDa	3.0765	0	3.1
436	Uncharacterized protein OS=Porphyromonas gingivalis (strain ATCC BAA-308 / W83) OX=242619 GN=PG_0731 PE=4 SV=1	Q7MWA1	PG_0731	24 kDa	3.0765	0	3.1
451	Uncharacterized protein OS=Porphyromonas gingivalis (strain ATCC BAA-308 / W83) OX=242619 GN=PG_0955 PE=4 SV=1	Q7MVT4	PG_0955	36 kDa	3.0765	0	3.1
435	Uncharacterized protein OS=Porphyromonas gingivalis (strain ATCC BAA-308 / W83) OX=242619 GN=PG_1352 PE=4 SV=1	Q7MUX5	PG_1352	15 kDa	3.0765	0	3.1
429	Uncharacterized protein OS=Porphyromonas gingivalis (strain ATCC BAA-308 / W83) OX=242619 GN=PG_1387 PE=4 SV=1	Q7MUU4	PG_1387	35 kDa	3.0765	0	3.1
430	Uncharacterized protein OS=Porphyromonas gingivalis (strain ATCC BAA-308 / W83) OX=242619 GN=PG_1507 PE=4 SV=1	Q7MUK3	PG_1507	92 kDa	3.0765	0	3.1
434	zf-RING_7 domain-containing protein OS=Porphyromonas gingivalis (strain ATCC BAA-308 / W83) OX=242619 GN=PG_2044 PE=4 SV=1	Q7MTC5	PG_2044	29 kDa	3.0765	0	3.1
170	Ribonuclease R OS=Porphyromonas gingivalis (strain ATCC BAA-308 / W83) OX=242619 GN=vacB PE=3 SV=1	Q7MU45	vacB	80 kDa	13.075	4.2867	3.05
17	OMP_b-brl_2 domain-containing protein OS=Porphyromonas gingivalis (strain ATCC BAA-308 / W83) OX=242619 GN=PG_1823 PE=4 SV=1	Q7MTV9	PG_1823	24 kDa	59.993	20.005	3
232	FTCD_C domain-containing protein OS=Porphyromonas gingivalis (strain ATCC BAA-308 / W83) OX=242619 GN=PG_0325 PE=4 SV=1	Q7MX85	PG_0325	22 kDa	8.4605	2.8578	2.93
627	7-cyano-7-deazaguanine synthase OS=Porphyromonas gingivalis (strain ATCC BAA-308 / W83) OX=242619 GN=queC PE=3 SV=1	Q7MV08	queC	24 kDa	0	2.8578	2.9
62	Plug domain-containing protein OS=Porphyromonas gingivalis (strain ATCC BAA-308 / W83) OX=242619 GN=PG_1414 PE=4 SV=1	Q7MUS3	PG_1414	96 kDa	28.458	10.002	2.9
628	PUA domain-containing protein OS=Porphyromonas gingivalis (strain ATCC BAA-308 / W83) OX=242619 GN=PG_0364 PE=4 SV=1	Q7MX51	PG_0364	44 kDa	0	2.8578	2.9
177	Uncharacterized protein OS=Porphyromonas gingivalis (strain ATCC BAA-308 / W83) OX=242619 GN=PG_0448 PE=4 SV=1	Q7MWY1	PG_0448	48 kDa	12.306	4.2867	2.9
103	AcrB/AcrD/AcrF family protein OS=Porphyromonas gingivalis (strain ATCC BAA-308 / W83) OX=242619 GN=PG_0540 PE=4 SV=1	Q7MWQ6	PG_0540	116 kDa	19.998	7.1445	2.82
378	50S ribosomal protein L22 OS=Porphyromonas gingivalis (strain ATCC BAA-308 / W83) OX=242619 GN=rplV PE=3 SV=2	Q7MTL8	rplV	15 kDa	3.8457	1.4289	2.71
381	ABC transporter, ATP-binding protein OS=Porphyromonas gingivalis (strain ATCC BAA-308 / W83) OX=242619 GN=PG_1010 PE=4 SV=1	Q7MVN8	PG_1010	31 kDa	3.8457	1.4289	2.71
380	Lipoprotein, putative OS=Porphyromonas gingivalis (strain ATCC BAA-308 / W83) OX=242619 GN=PG_0183 PE=4 SV=1	Q7MXJ8	PG_0183	240 kDa	3.8457	1.4289	2.71
379	Lipoprotein, putative OS=Porphyromonas gingivalis (strain ATCC BAA-308 / W83) OX=242619 GN=PG_2155 PE=4 SV=1	Q7MT39	PG_2155	33 kDa	3.8457	1.4289	2.71
382	Polyphosphate kinase OS=Porphyromonas gingivalis (strain ATCC BAA-308 / W83) OX=242619 GN=ppk PE=1 SV=1	Q7MTR1	ppk	81 kDa	3.8457	1.4289	2.71
384	UDP-N-acetylmuramoylalanine--D-glutamate ligase OS=Porphyromonas gingivalis (strain ATCC BAA-308 / W83) OX=242619 GN=murD PE=3 SV=1	Q7MWM5	murD	51 kDa	3.8457	1.4289	2.71
383	Uncharacterized protein OS=Porphyromonas gingivalis (strain ATCC BAA-308 / W83) OX=242619 GN=PG_1903 PE=4 SV=1	Q7MTP4	PG_1903	74 kDa	3.8457	1.4289	2.71
255	Bifunctional protein FolD OS=Porphyromonas gingivalis (strain ATCC BAA-308 / W83) OX=242619 GN=folD PE=3 SV=1	Q7MVE9	folD	32 kDa	7.6914	2.8578	2.7
147	Chaperone protein HtpG OS=Porphyromonas gingivalis (strain ATCC BAA-308 / W83) OX=242619 GN=htpG PE=3 SV=1	P0C938	htpG	78 kDa	15.383	5.7156	2.7
254	Oxidoreductase, putative OS=Porphyromonas gingivalis (strain ATCC BAA-308 / W83) OX=242619 GN=PG_0430 PE=4 SV=1	Q7MWZ8	PG_0430	37 kDa	7.6914	2.8578	2.7
253	Plug domain-containing protein OS=Porphyromonas gingivalis (strain ATCC BAA-308 / W83) OX=242619 GN=PG_0534 PE=4 SV=1	Q7MWR1	PG_0534	92 kDa	7.6914	2.8578	2.7
190	3-oxoacyl-[acyl-carrier-protein] reductase OS=Porphyromonas gingivalis (strain ATCC BAA-308 / W83) OX=242619 GN=fabG PE=3 SV=1	Q7MAW1	fabG	26 kDa	11.537	4.2867	2.67
189	Band 7/Mec-2 family protein OS=Porphyromonas gingivalis (strain ATCC BAA-308 / W83) OX=242619 GN=PG_1334 PE=4 SV=1	Q7MUY8	PG_1334	37 kDa	11.537	4.2867	2.67
200	Phosphoribosylaminoimidazole-succinocarboxamide synthase OS=Porphyromonas gingivalis (strain ATCC BAA-308 / W83) OX=242619 GN=purC PE=3 SV=1	Q7MVR8	purC	36 kDa	10.768	4.2867	2.51
132	Uncharacterized protein OS=Porphyromonas gingivalis (strain ATCC BAA-308 / W83) OX=242619 GN=PG_0056 PE=4 SV=1	Q7MXV1	PG_0056	64 kDa	17.69	7.1445	2.5
80	Hemagglutinin protein HagB OS=Porphyromonas gingivalis (strain ATCC BAA-308 / W83) OX=242619 GN=PG_1972 PE=4 SV=1	Q7MTI5	PG_1972	42 kDa	24.612	10.002	2.46
137	Beta-hexosaminidase OS=Porphyromonas gingivalis (strain ATCC BAA-308 / W83) OX=242619 GN=nahA PE=3 SV=2	P49008	nahA	88 kDa	16.921	7.1445	2.4
269	Glutamine cyclotransferase-related protein OS=Porphyromonas gingivalis (strain ATCC BAA-308 / W83) OX=242619 GN=PG_2157 PE=1 SV=1	Q7MT37	PG_2157	36 kDa	6.9222	2.8578	2.4
466	2-dehydropantoate 2-reductase OS=Porphyromonas gingivalis (strain ATCC BAA-308 / W83) OX=242619 GN=panE PE=1 SV=1	Q7MT04	panE	35 kDa	2.3074	0	2.3
480	50S ribosomal protein L1 OS=Porphyromonas gingivalis (strain ATCC BAA-308 / W83) OX=242619 GN=rplA PE=3 SV=1	Q7MX30	rplA	25 kDa	2.3074	0	2.3
514	50S ribosomal protein L17 OS=Porphyromonas gingivalis (strain ATCC BAA-308 / W83) OX=242619 GN=rplQ PE=3 SV=1	Q7MTP1	rplQ	18 kDa	2.3074	0	2.3
519	50S ribosomal protein L5 OS=Porphyromonas gingivalis (strain ATCC BAA-308 / W83) OX=242619 GN=rplE PE=3 SV=1	Q7MTM5	rplE	21 kDa	2.3074	0	2.3
461	AIR synthase OS=Porphyromonas gingivalis (strain ATCC BAA-308 / W83) OX=242619 GN=PG_0075 PE=3 SV=1	Q7MXT4	PG_0075	45 kDa	2.3074	0	2.3
513	Alkyl hydroperoxide reductase, F subunit OS=Porphyromonas gingivalis (strain ATCC BAA-308 / W83) OX=242619 GN=PG_0619 PE=3 SV=1	Q7MWJ1	PG_0619	55 kDa	2.3074	0	2.3
502	ATPase, MoxR family OS=Porphyromonas gingivalis (strain ATCC BAA-308 / W83) OX=242619 GN=PG_1579 PE=4 SV=1	Q7MUE9	PG_1579	37 kDa	2.3074	0	2.3
505	DNA-binding protein, histone-like family OS=Porphyromonas gingivalis (strain ATCC BAA-308 / W83) OX=242619 GN=PG_0330 PE=4 SV=1	Q7MX80	PG_0330	18 kDa	2.3074	0	2.3
504	dTDP-glucose 4,6-dehydratase OS=Porphyromonas gingivalis (strain ATCC BAA-308 / W83) OX=242619 GN=rfbB PE=3 SV=1	Q7MUG3	rfbB	41 kDa	2.3074	0	2.3
488	Galactokinase OS=Porphyromonas gingivalis (strain ATCC BAA-308 / W83) OX=242619 GN=galK PE=3 SV=1	Q7MUA3	galK	43 kDa	2.3074	0	2.3
464	Glycine--tRNA ligase OS=Porphyromonas gingivalis (strain ATCC BAA-308 / W83) OX=242619 GN=glyS PE=3 SV=1	Q7MT30	glyS	60 kDa	2.3074	0	2.3
509	Lon protease OS=Porphyromonas gingivalis (strain ATCC BAA-308 / W83) OX=242619 GN=lon PE=2 SV=1	Q7MWJ0	lon	92 kDa	2.3074	0	2.3
463	LytB-related protein OS=Porphyromonas gingivalis (strain ATCC BAA-308 / W83) OX=242619 GN=PG_1503 PE=4 SV=1	Q7MUK6	PG_1503	37 kDa	2.3074	0	2.3
465	Penicillin-insensitive transglycosylase OS=Porphyromonas gingivalis (strain ATCC BAA-308 / W83) OX=242619 GN=PG_0794 PE=4 SV=1	Q7MW51	PG_0794	89 kDa	2.3074	0	2.3
507	Phosphate transporter OS=Porphyromonas gingivalis (strain ATCC BAA-308 / W83) OX=242619 GN=PG_1961 PE=3 SV=1	Q7MTJ3	PG_1961	84 kDa	2.3074	0	2.3
503	Sua5/YciO/YrdC/YwlC family protein OS=Porphyromonas gingivalis (strain ATCC BAA-308 / W83) OX=242619 GN=PG_1963 PE=4 SV=1	Q7MTJ2	PG_1963	21 kDa	2.3074	0	2.3
496	Threonine--tRNA ligase OS=Porphyromonas gingivalis (strain ATCC BAA-308 / W83) OX=242619 GN=thrS PE=3 SV=1	Q7MVQ5	thrS	75 kDa	2.3074	0	2.3
479	TPR domain protein OS=Porphyromonas gingivalis (strain ATCC BAA-308 / W83) OX=242619 GN=PG_0982 PE=4 SV=1	Q7MVR3	PG_0982	86 kDa	2.3074	0	2.3
510	Transcriptional regulator, LuxR family OS=Porphyromonas gingivalis (strain ATCC BAA-308 / W83) OX=242619 GN=PG_1237 PE=4 SV=1	Q7MV58	PG_1237	22 kDa	2.3074	0	2.3
462	Trigger factor, putative OS=Porphyromonas gingivalis (strain ATCC BAA-308 / W83) OX=242619 GN=PG_0762 PE=4 SV=1	Q7MW80	PG_0762	52 kDa	2.3074	0	2.3
467	Uncharacterized protein OS=Porphyromonas gingivalis (strain ATCC BAA-308 / W83) OX=242619 GN=PG_0217 PE=4 SV=1	Q7MXH1	PG_0217	33 kDa	2.3074	0	2.3
468	Uncharacterized protein OS=Porphyromonas gingivalis (strain ATCC BAA-308 / W83) OX=242619 GN=PG_0218 PE=4 SV=1	Q7MXH0	PG_0218	36 kDa	2.3074	0	2.3
495	Uncharacterized protein OS=Porphyromonas gingivalis (strain ATCC BAA-308 / W83) OX=242619 GN=PG_0257 PE=3 SV=1	Q7MXE2	PG_0257	54 kDa	2.3074	0	2.3
497	Uncharacterized protein OS=Porphyromonas gingivalis (strain ATCC BAA-308 / W83) OX=242619 GN=PG_0780 PE=3 SV=1	Q7MW65	PG_0780	23 kDa	2.3074	0	2.3
472	Uncharacterized protein OS=Porphyromonas gingivalis (strain ATCC BAA-308 / W83) OX=242619 GN=PG_1164 PE=4 SV=1	Q7MVB2	PG_1164	132 kDa	2.3074	0	2.3
512	Uncharacterized protein OS=Porphyromonas gingivalis (strain ATCC BAA-308 / W83) OX=242619 GN=PG_1786 PE=4 SV=1	Q7MTZ1	PG_1786	32 kDa	2.3074	0	2.3
474	Uncharacterized protein OS=Porphyromonas gingivalis (strain ATCC BAA-308 / W83) OX=242619 GN=PG_1850 PE=4 SV=1	Q7MTU1	PG_1850	35 kDa	2.3074	0	2.3
493	Uncharacterized protein OS=Porphyromonas gingivalis (strain ATCC BAA-308 / W83) OX=242619 GN=PG_2019 PE=4 SV=1	Q7MTE7	PG_2019	31 kDa	2.3074	0	2.3
91	Anaerobic ribonucleoside-triphosphate reductase, putative OS=Porphyromonas gingivalis (strain ATCC BAA-308 / W83) OX=242619 GN=PG_1260 PE=4 SV=1	Q7MV40	PG_1260	90 kDa	22.305	10.002	2.23
90	Multifunctional fusion protein OS=Porphyromonas gingivalis (strain ATCC BAA-308 / W83) OX=242619 GN=secDF PE=3 SV=1	Q7MU12	secDF	103 kDa	22.305	10.002	2.23
78	TPR domain protein OS=Porphyromonas gingivalis (strain ATCC BAA-308 / W83) OX=242619 GN=PG_1028 PE=4 SV=1	Q7MVM4	PG_1028	50 kDa	25.382	11.431	2.22
438	50S ribosomal protein L14 OS=Porphyromonas gingivalis (strain ATCC BAA-308 / W83) OX=242619 GN=rplN PE=3 SV=1	Q7MTM3	rplN	13 kDa	3.0765	1.4289	2.21
422	Butyrate-acetoacetate CoA-transferase, subunit A OS=Porphyromonas gingivalis (strain ATCC BAA-308 / W83) OX=242619 GN=ctfA PE=3 SV=1	Q7MVJ5	ctfA	23 kDa	3.0765	1.4289	2.21
421	Cytochrome d ubiquinol oxidase, subunit I OS=Porphyromonas gingivalis (strain ATCC BAA-308 / W83) OX=242619 GN=cydA PE=3 SV=1	Q7MVX4	cydA	59 kDa	3.0765	1.4289	2.21
424	DUF4369 domain-containing protein OS=Porphyromonas gingivalis (strain ATCC BAA-308 / W83) OX=242619 GN=PG_1139 PE=4 SV=1	Q7MVD1	PG_1139	43 kDa	3.0765	1.4289	2.21
418	Hemagglutinin-related protein OS=Porphyromonas gingivalis (strain ATCC BAA-308 / W83) OX=242619 GN=PG_0443 PE=4 SV=1	Q7MWY6	PG_0443	39 kDa	3.0765	1.4289	2.21
455	Major fimbrium subunit FimA type-4 OS=Porphyromonas gingivalis (strain ATCC BAA-308 / W83) OX=242619 GN=fimA PE=1 SV=2	P59914	fimA	41 kDa	3.0765	1.4289	2.21
419	Peptidoglycan hydrolase OS=Porphyromonas gingivalis (strain ATCC BAA-308 / W83) OX=242619 GN=PG_0076 PE=4 SV=1	Q7MXT3	PG_0076	36 kDa	3.0765	1.4289	2.21
420	Phosphatidylserine decarboxylase proenzyme OS=Porphyromonas gingivalis (strain ATCC BAA-308 / W83) OX=242619 GN=psd PE=3 SV=1	Q7MVS5	psd	25 kDa	3.0765	1.4289	2.21
425	Site-specific recombinase, phage integrase family/ribosomal subunit interface protein OS=Porphyromonas gingivalis (strain ATCC BAA-308 / W83) OX=242619 GN=PG_0386 PE=4 SV=1	Q7MX33	PG_0386	46 kDa	3.0765	1.4289	2.21
437	Uncharacterized protein OS=Porphyromonas gingivalis (strain ATCC BAA-308 / W83) OX=242619 GN=PG_0320 PE=1 SV=1	Q7MX90	PG_0320	39 kDa	3.0765	1.4289	2.21
423	Uncharacterized protein OS=Porphyromonas gingivalis (strain ATCC BAA-308 / W83) OX=242619 GN=PG_0541 PE=4 SV=1	Q7MWQ5	PG_0541	11 kDa	3.0765	1.4289	2.21
456	Uncharacterized protein OS=Porphyromonas gingivalis (strain ATCC BAA-308 / W83) OX=242619 GN=PG_0937 PE=4 SV=1	Q7MVU6	PG_0937	27 kDa	3.0765	1.4289	2.21
289	Conserved domain protein OS=Porphyromonas gingivalis (strain ATCC BAA-308 / W83) OX=242619 GN=PG_1025 PE=4 SV=1	Q7MVM7	PG_1025	42 kDa	6.1531	2.8578	2.14
288	Nitroreductase family protein OS=Porphyromonas gingivalis (strain ATCC BAA-308 / W83) OX=242619 GN=PG_0310 PE=1 SV=1	Q7MX99	PG_0310	20 kDa	6.1531	2.8578	2.14
3	Outer membrane protein 40 OS=Porphyromonas gingivalis (strain ATCC BAA-308 / W83) OX=242619 GN=PG_0694 PE=1 SV=1	Q9S3R8	PG_0694	42 kDa	186.9	91.449	2.04
187	2-oxoglutarate oxidoreductase, alpha subunit OS=Porphyromonas gingivalis (strain ATCC BAA-308 / W83) OX=242619 GN=PG_1812 PE=4 SV=1	Q7MTW9	PG_1812	39 kDa	11.537	5.7156	2.02
186	Uncharacterized protein OS=Porphyromonas gingivalis (strain ATCC BAA-308 / W83) OX=242619 GN=PG_1085 PE=4 SV=1	Q7MVH6	PG_1085	9 kDa	11.537	5.7156	2.02
188	Uncharacterized protein OS=Porphyromonas gingivalis (strain ATCC BAA-308 / W83) OX=242619 GN=PG_2168 PE=4 SV=1	Q7MT28	PG_2168	21 kDa	11.537	5.7156	2.02
185	V-type ATP synthase alpha chain OS=Porphyromonas gingivalis (strain ATCC BAA-308 / W83) OX=242619 GN=atpA PE=3 SV=1	Q7MTX7	atpA	66 kDa	11.537	5.7156	2.02
231	Acyl-(Acyl-carrier-protein)-UDP-N-acetylglucosamine acyltransferase OS=Porphyromonas gingivalis (strain ATCC BAA-308 / W83) OX=242619 GN=lpxA PE=4 SV=1	Q7MAX0	lpxA	29 kDa	8.4605	4.2867	1.98
136	Uncharacterized protein OS=Porphyromonas gingivalis (strain ATCC BAA-308 / W83) OX=242619 GN=PG_1715 PE=4 SV=1	Q7MU49	PG_1715	99 kDa	16.921	8.5734	1.95
116	Extracellular protease, putative OS=Porphyromonas gingivalis (strain ATCC BAA-308 / W83) OX=242619 GN=PG_0553 PE=4 SV=1	Q7MWP7	PG_0553	103 kDa	19.228	10.002	1.92
199	Phosphoglycerate kinase OS=Porphyromonas gingivalis (strain ATCC BAA-308 / W83) OX=242619 GN=pgk PE=3 SV=1	Q7MU77	pgk	45 kDa	10.768	5.7156	1.89
142	Uncharacterized protein OS=Porphyromonas gingivalis (strain ATCC BAA-308 / W83) OX=242619 GN=PG_2017 PE=4 SV=1	Q7MTE9	PG_2017	38 kDa	16.152	8.5734	1.88
316	50S ribosomal protein L13 OS=Porphyromonas gingivalis (strain ATCC BAA-308 / W83) OX=242619 GN=rplM PE=3 SV=1	Q7MX43	rplM	17 kDa	5.384	2.8578	1.86
317	CRISPR-associated protein, TM1814 family OS=Porphyromonas gingivalis (strain ATCC BAA-308 / W83) OX=242619 GN=PG_2020 PE=4 SV=1	Q7MTE6	PG_2020	25 kDa	5.384	2.8578	1.86
312	Glutamine-dependent NAD(+) synthetase OS=Porphyromonas gingivalis (strain ATCC BAA-308 / W83) OX=242619 GN=nadE PE=3 SV=1	Q7MWR3	nadE	73 kDa	5.384	2.8578	1.86
318	Preprotein translocase, YajC subunit OS=Porphyromonas gingivalis (strain ATCC BAA-308 / W83) OX=242619 GN=yajC PE=3 SV=1	Q7MWV1	yajC	13 kDa	5.384	2.8578	1.86
315	Pyridoxine/pyridoxamine 5'-phosphate oxidase OS=Porphyromonas gingivalis (strain ATCC BAA-308 / W83) OX=242619 GN=pdxH PE=3 SV=1	Q7MU50	pdxH	25 kDa	5.384	2.8578	1.86
313	Pyrophosphate--fructose 6-phosphate 1-phosphotransferase OS=Porphyromonas gingivalis (strain ATCC BAA-308 / W83) OX=242619 GN=pfk PE=3 SV=1	F5HHQ9	pfk	61 kDa	5.384	2.8578	1.86
314	Riboflavin biosynthesis protein RibBA OS=Porphyromonas gingivalis (strain ATCC BAA-308 / W83) OX=242619 GN=ribBA PE=3 SV=1	Q7MWK9	ribBA	46 kDa	5.384	2.8578	1.86
51	TPR domain protein OS=Porphyromonas gingivalis (strain ATCC BAA-308 / W83) OX=242619 GN=PG_0449 PE=4 SV=1	Q7MWY0	PG_0449	52 kDa	33.842	18.576	1.82
131	DNA-directed RNA polymerase subunit alpha OS=Porphyromonas gingivalis (strain ATCC BAA-308 / W83) OX=242619 GN=rpoA PE=3 SV=1	Q7MTP0	rpoA	37 kDa	17.69	10.002	1.8
31	Lipoprotein PG3 OS=Porphyromonas gingivalis (strain ATCC BAA-308 / W83) OX=242619 GN=PG_2054 PE=4 SV=1	F5HAC9	PG_2054	23 kDa	45.379	25.72	1.8
252	Pyruvate synthase OS=Porphyromonas gingivalis (strain ATCC BAA-308 / W83) OX=242619 GN=PG_0429 PE=4 SV=1	Q7MWZ9	PG_0429	68 kDa	7.6914	4.2867	1.8
250	Uncharacterized protein OS=Porphyromonas gingivalis (strain ATCC BAA-308 / W83) OX=242619 GN=PG_0409 PE=4 SV=1	Q7MX17	PG_0409	30 kDa	7.6914	4.2867	1.8
251	Uncharacterized protein OS=Porphyromonas gingivalis (strain ATCC BAA-308 / W83) OX=242619 GN=PG_1988 PE=4 SV=1	Q7MTH1	PG_1988	56 kDa	7.6914	4.2867	1.8
130	Uncharacterized protein OS=Porphyromonas gingivalis (strain ATCC BAA-308 / W83) OX=242619 GN=PG_2144 PE=4 SV=1	Q7MT47	PG_2144	123 kDa	17.69	10.002	1.8
176	Na(+)-translocating NADH-quinone reductase subunit A OS=Porphyromonas gingivalis (strain ATCC BAA-308 / W83) OX=242619 GN=nqrA PE=3 SV=1	F5HFB1	nqrA	50 kDa	12.306	7.1445	1.73
24	TPR domain protein OS=Porphyromonas gingivalis (strain ATCC BAA-308 / W83) OX=242619 GN=PG_1385 PE=4 SV=1	Q7MUU6	PG_1385	46 kDa	51.532	30.007	1.72
71	Peptidyl-prolyl cis-trans isomerase, PPIC-type OS=Porphyromonas gingivalis (strain ATCC BAA-308 / W83) OX=242619 GN=PG_0415 PE=4 SV=1	Q7MX12	PG_0415	53 kDa	26.92	15.718	1.71
156	Immunoreactive 47 kDa antigen PG97 OS=Porphyromonas gingivalis (strain ATCC BAA-308 / W83) OX=242619 GN=PG_1374 PE=4 SV=1	F5HDB6	PG_1374	47 kDa	14.614	8.5734	1.7
61	Uncharacterized protein OS=Porphyromonas gingivalis (strain ATCC BAA-308 / W83) OX=242619 GN=PG_1302 PE=4 SV=1	Q7MV15	PG_1302	26 kDa	28.458	17.147	1.67
470	AAA_14 domain-containing protein OS=Porphyromonas gingivalis (strain ATCC BAA-308 / W83) OX=242619 GN=PG_0547 PE=4 SV=1	Q7MWP9	PG_0547	47 kDa	2.3074	1.4289	1.64
477	Alpha-L-fucosidase, putative OS=Porphyromonas gingivalis (strain ATCC BAA-308 / W83) OX=242619 GN=PG_1884 PE=4 SV=1	Q7MTR2	PG_1884	76 kDa	2.3074	1.4289	1.64
511	Beta-mannosidase, putative OS=Porphyromonas gingivalis (strain ATCC BAA-308 / W83) OX=242619 GN=PG_0032 PE=3 SV=1	Q7MXW7	PG_0032	101 kDa	2.3074	1.4289	1.64
484	Bifunctional purine biosynthesis protein PurH OS=Porphyromonas gingivalis (strain ATCC BAA-308 / W83) OX=242619 GN=purH PE=3 SV=1	Q7MUT5	purH	56 kDa	2.3074	1.4289	1.64
478	Cytidine deaminase OS=Porphyromonas gingivalis (strain ATCC BAA-308 / W83) OX=242619 GN=PG_0030 PE=3 SV=1	Q7MXW9	PG_0030	17 kDa	2.3074	1.4289	1.64
471	Glycerol-3-phosphate cytidylyltransferase OS=Porphyromonas gingivalis (strain ATCC BAA-308 / W83) OX=242619 GN=tagD PE=4 SV=1	Q7MTA7	tagD	17 kDa	2.3074	1.4289	1.64
460	OMP_b-brl_2 domain-containing protein OS=Porphyromonas gingivalis (strain ATCC BAA-308 / W83) OX=242619 GN=PG_2149 PE=4 SV=1	Q7MT42	PG_2149	27 kDa	2.3074	1.4289	1.64
487	Protein translocase subunit SecY OS=Porphyromonas gingivalis (strain ATCC BAA-308 / W83) OX=242619 GN=secY PE=3 SV=1	Q7MTN3	secY	48 kDa	2.3074	1.4289	1.64
492	Ribonuclease Y OS=Porphyromonas gingivalis (strain ATCC BAA-308 / W83) OX=242619 GN=rny PE=3 SV=1	Q7MX21	rny	57 kDa	2.3074	1.4289	1.64
498	Ribose 5-phosphate isomerase B, putative OS=Porphyromonas gingivalis (strain ATCC BAA-308 / W83) OX=242619 GN=PG_1747 PE=3 SV=1	Q7MU24	PG_1747	16 kDa	2.3074	1.4289	1.64
485	Ribosome-binding factor A OS=Porphyromonas gingivalis (strain ATCC BAA-308 / W83) OX=242619 GN=rbfA PE=3 SV=1	F5HFT7	rbfA	13 kDa	2.3074	1.4289	1.64
499	UDP-N-acetylmuramoyl-L-alanyl-D-glutamate--2,6-diaminopimelate ligase OS=Porphyromonas gingivalis (strain ATCC BAA-308 / W83) OX=242619 GN=murE PE=3 SV=1	Q7MWM7	murE	54 kDa	2.3074	1.4289	1.64
486	Uncharacterized protein OS=Porphyromonas gingivalis (strain ATCC BAA-308 / W83) OX=242619 GN=PG_0613 PE=4 SV=1	Q7MWJ7	PG_0613	25 kDa	2.3074	1.4289	1.64
491	Uncharacterized protein OS=Porphyromonas gingivalis (strain ATCC BAA-308 / W83) OX=242619 GN=PG_0929 PE=4 SV=1	Q7MVV3	PG_0929	19 kDa	2.3074	1.4289	1.64
469	Uncharacterized protein OS=Porphyromonas gingivalis (strain ATCC BAA-308 / W83) OX=242619 GN=PG_2022 PE=4 SV=1	Q7MTE4	PG_2022	94 kDa	2.3074	1.4289	1.64
183	Outer membrane lipoprotein Omp28 OS=Porphyromonas gingivalis (strain ATCC BAA-308 / W83) OX=242619 GN=omp28 PE=3 SV=1	F5HAH6	omp28	32 kDa	11.537	7.1445	1.62
184	Uncharacterized protein OS=Porphyromonas gingivalis (strain ATCC BAA-308 / W83) OX=242619 GN=PG_2083 PE=4 SV=1	Q7MT95	PG_2083	41 kDa	11.537	7.1445	1.62
225	Transporter, putative OS=Porphyromonas gingivalis (strain ATCC BAA-308 / W83) OX=242619 GN=PG_0462 PE=4 SV=1	Q7MWX0	PG_0462	51 kDa	9.2296	5.7156	1.61
268	50S ribosomal protein L11 OS=Porphyromonas gingivalis (strain ATCC BAA-308 / W83) OX=242619 GN=rplK PE=3 SV=1	Q7MX31	rplK	16 kDa	6.9222	4.2867	1.6
266	Fimbrillin_C domain-containing protein OS=Porphyromonas gingivalis (strain ATCC BAA-308 / W83) OX=242619 GN=PG_1881 PE=4 SV=1	Q7MTR3	PG_1881	53 kDa	6.9222	4.2867	1.6
212	Ion-translocating oxidoreductase complex subunit G OS=Porphyromonas gingivalis (strain ATCC BAA-308 / W83) OX=242619 GN=rnfG PE=3 SV=1	Q7MXA3	rnfG	23 kDa	9.9988	5.7156	1.6
213	Lipoprotein, putative OS=Porphyromonas gingivalis (strain ATCC BAA-308 / W83) OX=242619 GN=PG_2105 PE=4 SV=1	Q7MT76	PG_2105	19 kDa	9.9988	5.7156	1.6
267	Methylmalonyl-CoA mutase small subunit OS=Porphyromonas gingivalis (strain ATCC BAA-308 / W83) OX=242619 GN=mutA PE=3 SV=2	Q59676	mutA	69 kDa	6.9222	4.2867	1.6
163	UDP-glucose 4-epimerase OS=Porphyromonas gingivalis (strain ATCC BAA-308 / W83) OX=242619 GN=galE PE=3 SV=1	Q7MX67	galE	38 kDa	13.844	8.5734	1.6
340	30S ribosomal protein S16 OS=Porphyromonas gingivalis (strain ATCC BAA-308 / W83) OX=242619 GN=rpsP PE=3 SV=1	Q7MT66	rpsP	21 kDa	4.6148	2.8578	1.59
363	30S ribosomal protein S20 OS=Porphyromonas gingivalis (strain ATCC BAA-308 / W83) OX=242619 GN=rpsT PE=3 SV=1	Q7MU43	rpsT	10 kDa	4.6148	2.8578	1.59
344	Cysteine--tRNA ligase OS=Porphyromonas gingivalis (strain ATCC BAA-308 / W83) OX=242619 GN=cysS PE=3 SV=1	Q7MTR6	cysS	55 kDa	4.6148	2.8578	1.59
338	Lipoprotein protein, putative OS=Porphyromonas gingivalis (strain ATCC BAA-308 / W83) OX=242619 GN=PG_1215 PE=4 SV=1	Q7MV75	PG_1215	32 kDa	4.6148	2.8578	1.59
339	Proton-translocating NAD(P)(+) transhydrogenase OS=Porphyromonas gingivalis (strain ATCC BAA-308 / W83) OX=242619 GN=pntB PE=4 SV=1	Q7MUZ0	pntB	70 kDa	4.6148	2.8578	1.59
345	Pyridoxal phosphate biosynthetic protein PdxA OS=Porphyromonas gingivalis (strain ATCC BAA-308 / W83) OX=242619 GN=pdxA PE=4 SV=1	Q7MTA8	pdxA	40 kDa	4.6148	2.8578	1.59
343	Riboflavin synthase, alpha subunit OS=Porphyromonas gingivalis (strain ATCC BAA-308 / W83) OX=242619 GN=ribE PE=4 SV=1	Q7MW99	ribE	22 kDa	4.6148	2.8578	1.59
342	Single-stranded DNA-binding protein OS=Porphyromonas gingivalis (strain ATCC BAA-308 / W83) OX=242619 GN=ssb PE=3 SV=1	Q7MXD2	ssb	18 kDa	4.6148	2.8578	1.59
341	Uncharacterized protein OS=Porphyromonas gingivalis (strain ATCC BAA-308 / W83) OX=242619 GN=PG_1757 PE=4 SV=1	Q7MU17	PG_1757	38 kDa	4.6148	2.8578	1.59
198	Endoribonuclease L-PSP, putative OS=Porphyromonas gingivalis (strain ATCC BAA-308 / W83) OX=242619 GN=PG_1847 PE=3 SV=1	Q7MTU4	PG_1847	13 kDa	10.768	7.1445	1.52
4	Outer membrane protein 41 OS=Porphyromonas gingivalis (strain ATCC BAA-308 / W83) OX=242619 GN=PG_0695 PE=1 SV=2	Q9S3R9	PG_0695	43 kDa	155.37	102.88	1.51
552	1,4-alpha-glucan branching enzyme OS=Porphyromonas gingivalis (strain ATCC BAA-308 / W83) OX=242619 GN=glgB PE=3 SV=1	Q7MTY4	glgB	78 kDa	1.5383	0	1.5
582	30S ribosomal protein S6 OS=Porphyromonas gingivalis (strain ATCC BAA-308 / W83) OX=242619 GN=rpsF PE=3 SV=1	Q7MWL3	rpsF	14 kDa	1.5383	0	1.5
556	30S ribosomal protein S9 OS=Porphyromonas gingivalis (strain ATCC BAA-308 / W83) OX=242619 GN=rpsI PE=3 SV=1	Q7MX42	rpsI	15 kDa	1.5383	0	1.5
561	50S ribosomal protein L15 OS=Porphyromonas gingivalis (strain ATCC BAA-308 / W83) OX=242619 GN=rplO PE=3 SV=1	Q7MTN2	rplO	16 kDa	1.5383	0	1.5
551	50S ribosomal protein L18 OS=Porphyromonas gingivalis (strain ATCC BAA-308 / W83) OX=242619 GN=rplR PE=3 SV=1	Q7MTM9	rplR	13 kDa	1.5383	0	1.5
600	50S ribosomal protein L35 OS=Porphyromonas gingivalis (strain ATCC BAA-308 / W83) OX=242619 GN=rpmI PE=3 SV=1	Q7MVQ7	rpmI	7 kDa	1.5383	0	1.5
575	Adhesion protein, putative OS=Porphyromonas gingivalis (strain ATCC BAA-308 / W83) OX=242619 GN=PG_1759 PE=4 SV=1	Q7MU15	PG_1759	35 kDa	1.5383	0	1.5
538	Alpha-1,2-mannosidase family protein OS=Porphyromonas gingivalis (strain ATCC BAA-308 / W83) OX=242619 GN=PG_1712 PE=4 SV=1	F5HDD2	PG_1712	89 kDa	1.5383	0	1.5
534	Aspartate carbamoyltransferase regulatory chain OS=Porphyromonas gingivalis (strain ATCC BAA-308 / W83) OX=242619 GN=pyrI PE=3 SV=1	Q7MX57	pyrI	17 kDa	1.5383	0	1.5
522	ATP-dependent zinc metalloprotease FtsH OS=Porphyromonas gingivalis (strain ATCC BAA-308 / W83) OX=242619 GN=ftsH PE=3 SV=1	Q7MXV8	ftsH	75 kDa	1.5383	0	1.5
541	bPH_2 domain-containing protein OS=Porphyromonas gingivalis (strain ATCC BAA-308 / W83) OX=242619 GN=PG_1471 PE=4 SV=1	Q7MUN7	PG_1471	18 kDa	1.5383	0	1.5
583	Coenzyme A transferase, beta subunit OS=Porphyromonas gingivalis (strain ATCC BAA-308 / W83) OX=242619 GN=PG_1075 PE=3 SV=1	Q7MVI6	PG_1075	23 kDa	1.5383	0	1.5
577	Conserved domain protein OS=Porphyromonas gingivalis (strain ATCC BAA-308 / W83) OX=242619 GN=PG_0645 PE=4 SV=1	Q7MWH2	PG_0645	39 kDa	1.5383	0	1.5
531	Deoxyguanosinetriphosphate triphosphohydrolase OS=Porphyromonas gingivalis (strain ATCC BAA-308 / W83) OX=242619 GN=dgt PE=4 SV=1	Q7MTF8	dgt	51 kDa	1.5383	0	1.5
576	DUF58 domain-containing protein OS=Porphyromonas gingivalis (strain ATCC BAA-308 / W83) OX=242619 GN=PG_1580 PE=4 SV=1	Q7MUE8	PG_1580	33 kDa	1.5383	0	1.5
528	Excinuclease ABC, A subunit OS=Porphyromonas gingivalis (strain ATCC BAA-308 / W83) OX=242619 GN=uvrA-2 PE=4 SV=1	Q7MSZ9	uvrA-2	106 kDa	1.5383	0	1.5
540	Folylpolyglutamate synthase OS=Porphyromonas gingivalis (strain ATCC BAA-308 / W83) OX=242619 GN=folC PE=3 SV=1	Q7MWW9	folC	48 kDa	1.5383	0	1.5
590	Fumarylacetoacetate hydrolase family protein OS=Porphyromonas gingivalis (strain ATCC BAA-308 / W83) OX=242619 GN=PG_0025 PE=4 SV=1	Q7MXX3	PG_0025	24 kDa	1.5383	0	1.5
564	Glycerol-3-phosphate dehydrogenase OS=Porphyromonas gingivalis (strain ATCC BAA-308 / W83) OX=242619 GN=gpsA PE=3 SV=1	Q7MUV8	gpsA	37 kDa	1.5383	0	1.5
539	Heavy metal efflux pump, CzcD family OS=Porphyromonas gingivalis (strain ATCC BAA-308 / W83) OX=242619 GN=PG_1408 PE=4 SV=1	Q7MUS7	PG_1408	35 kDa	1.5383	0	1.5
589	Hemolysin OS=Porphyromonas gingivalis (strain ATCC BAA-308 / W83) OX=242619 GN=PG_1875 PE=4 SV=1	Q7MTR9	PG_1875	37 kDa	1.5383	0	1.5
548	Immunoreactive 61 kDa antigen PG91 OS=Porphyromonas gingivalis (strain ATCC BAA-308 / W83) OX=242619 GN=PG_2102 PE=4 SV=1	F5HI79	PG_2102	61 kDa	1.5383	0	1.5
573	Iron-sulfur cluster carrier protein OS=Porphyromonas gingivalis (strain ATCC BAA-308 / W83) OX=242619 GN=mrp PE=3 SV=1	Q7MVT0	mrp	40 kDa	1.5383	0	1.5
553	Mannose-6-phosphate isomerase OS=Porphyromonas gingivalis (strain ATCC BAA-308 / W83) OX=242619 GN=manA PE=3 SV=1	Q7MWW6	manA	38 kDa	1.5383	0	1.5
581	McrBC restriction endonuclease system, McrB subunit, putative OS=Porphyromonas gingivalis (strain ATCC BAA-308 / W83) OX=242619 GN=PG_0971 PE=4 SV=1	Q7MVS2	PG_0971	66 kDa	1.5383	0	1.5
598	Metallophos domain-containing protein OS=Porphyromonas gingivalis (strain ATCC BAA-308 / W83) OX=242619 GN=PG_0005 PE=4 SV=1	Q7MXY7	PG_0005	44 kDa	1.5383	0	1.5
535	Methlytransferase, UbiE/COQ5 family OS=Porphyromonas gingivalis (strain ATCC BAA-308 / W83) OX=242619 GN=PG_1870 PE=4 SV=1	Q7MTS3	PG_1870	25 kDa	1.5383	0	1.5
574	Nitroreductase family protein OS=Porphyromonas gingivalis (strain ATCC BAA-308 / W83) OX=242619 GN=PG_0734 PE=4 SV=1	Q7MW98	PG_0734	20 kDa	1.5383	0	1.5
591	Oxidoreductase, short chain dehydrogenase/reductase family OS=Porphyromonas gingivalis (strain ATCC BAA-308 / W83) OX=242619 GN=PG_2069 PE=4 SV=1	Q7MTA6	PG_2069	27 kDa	1.5383	0	1.5
543	Peptidase_M48 domain-containing protein OS=Porphyromonas gingivalis (strain ATCC BAA-308 / W83) OX=242619 GN=PG_2197 PE=3 SV=1	Q7MT10	PG_2197	29 kDa	1.5383	0	1.5
530	Plug domain-containing protein OS=Porphyromonas gingivalis (strain ATCC BAA-308 / W83) OX=242619 GN=PG_1020 PE=4 SV=1	Q7MVN1	PG_1020	107 kDa	1.5383	0	1.5
529	Polyprenyl synthetase OS=Porphyromonas gingivalis (strain ATCC BAA-308 / W83) OX=242619 GN=PG_1998 PE=3 SV=1	Q7MTG3	PG_1998	32 kDa	1.5383	0	1.5
585	Protein RecA OS=Porphyromonas gingivalis (strain ATCC BAA-308 / W83) OX=242619 GN=recA PE=3 SV=2	P77925	recA	37 kDa	1.5383	0	1.5
1	RagA protein OS=Porphyromonas gingivalis (strain ATCC BAA-308 / W83) OX=242619 GN=ragA PE=1 SV=1	Q7MXJ7	ragA	112 kDa	224.59	150.03	1.5
562	Ribulose-phosphate 3-epimerase OS=Porphyromonas gingivalis (strain ATCC BAA-308 / W83) OX=242619 GN=rpe PE=3 SV=1	Q7MUD4	rpe	24 kDa	1.5383	0	1.5
599	Tetracycline resistance protein TetQ OS=Porphyromonas gingivalis (strain ATCC BAA-308 / W83) OX=242619 GN=typA PE=4 SV=1	Q7MWJ5	typA	67 kDa	1.5383	0	1.5
527	TPR_REGION domain-containing protein OS=Porphyromonas gingivalis (strain ATCC BAA-308 / W83) OX=242619 GN=PG_1372 PE=4 SV=1	Q7MUV5	PG_1372	54 kDa	1.5383	0	1.5
532	Transcription termination factor Rho OS=Porphyromonas gingivalis (strain ATCC BAA-308 / W83) OX=242619 GN=rho PE=3 SV=1	Q7MX79	rho	72 kDa	1.5383	0	1.5
596	Transcriptional regulator, AsnC Family OS=Porphyromonas gingivalis (strain ATCC BAA-308 / W83) OX=242619 GN=PG_1127 PE=4 SV=1	Q7MAW2	PG_1127	17 kDa	1.5383	0	1.5
595	Transcriptional regulator, putative OS=Porphyromonas gingivalis (strain ATCC BAA-308 / W83) OX=242619 GN=PG_0857 PE=4 SV=1	Q7MW09	PG_0857	9 kDa	1.5383	0	1.5
536	Transcriptional regulator, tetR family OS=Porphyromonas gingivalis (strain ATCC BAA-308 / W83) OX=242619 GN=PG_1181 PE=4 SV=1	Q7MV97	PG_1181	23 kDa	1.5383	0	1.5
547	Transcriptional regulator, tetR family OS=Porphyromonas gingivalis (strain ATCC BAA-308 / W83) OX=242619 GN=PG_1240 PE=4 SV=1	Q7MV57	PG_1240	23 kDa	1.5383	0	1.5
569	Uncharacterized protein OS=Porphyromonas gingivalis (strain ATCC BAA-308 / W83) OX=242619 GN=PG_0246 PE=4 SV=1	Q7MXF0	PG_0246	7 kDa	1.5383	0	1.5
554	Uncharacterized protein OS=Porphyromonas gingivalis (strain ATCC BAA-308 / W83) OX=242619 GN=PG_0287 PE=4 SV=1	Q7MXB8	PG_0287	35 kDa	1.5383	0	1.5
555	Uncharacterized protein OS=Porphyromonas gingivalis (strain ATCC BAA-308 / W83) OX=242619 GN=PG_0515 PE=4 SV=1	Q7MWS4	PG_0515	59 kDa	1.5383	0	1.5
603	Uncharacterized protein OS=Porphyromonas gingivalis (strain ATCC BAA-308 / W83) OX=242619 GN=PG_0768 PE=4 SV=1	Q7MW77	PG_0768	42 kDa	1.5383	0	1.5
563	Uncharacterized protein OS=Porphyromonas gingivalis (strain ATCC BAA-308 / W83) OX=242619 GN=PG_1405 PE=4 SV=1	Q7MUS9	PG_1405	108 kDa	1.5383	0	1.5
533	Uncharacterized protein OS=Porphyromonas gingivalis (strain ATCC BAA-308 / W83) OX=242619 GN=PG_1581 PE=4 SV=1	Q7MUE7	PG_1581	36 kDa	1.5383	0	1.5
579	Uncharacterized protein OS=Porphyromonas gingivalis (strain ATCC BAA-308 / W83) OX=242619 GN=PG_1684 PE=4 SV=1	Q7MU71	PG_1684	17 kDa	1.5383	0	1.5
565	Uncharacterized protein OS=Porphyromonas gingivalis (strain ATCC BAA-308 / W83) OX=242619 GN=PG_1966 PE=3 SV=1	Q7MTJ0	PG_1966	30 kDa	1.5383	0	1.5
586	Uridylate kinase OS=Porphyromonas gingivalis (strain ATCC BAA-308 / W83) OX=242619 GN=pyrH PE=3 SV=1	Q7MTP5	pyrH	26 kDa	1.5383	0	1.5
286	Acyl carrier protein OS=Porphyromonas gingivalis (strain ATCC BAA-308 / W83) OX=242619 GN=acpP PE=3 SV=1	Q7MU10	acpP	9 kDa	6.1531	4.2867	1.44
285	D-lysine 5,6-aminomutase, alpha subunit OS=Porphyromonas gingivalis (strain ATCC BAA-308 / W83) OX=242619 GN=kamD PE=4 SV=1	Q7MVI8	kamD	57 kDa	6.1531	4.2867	1.44
287	Flavodoxin, putative OS=Porphyromonas gingivalis (strain ATCC BAA-308 / W83) OX=242619 GN=PG_1119 PE=4 SV=1	Q7MVE6	PG_1119	20 kDa	6.1531	4.2867	1.44
174	HtrA protein OS=Porphyromonas gingivalis (strain ATCC BAA-308 / W83) OX=242619 GN=htrA PE=4 SV=1	Q7MWL5	htrA	53 kDa	12.306	8.5734	1.43
175	Uncharacterized protein OS=Porphyromonas gingivalis (strain ATCC BAA-308 / W83) OX=242619 GN=PG_0338 PE=4 SV=1	Q7MX74	PG_0338	139 kDa	12.306	8.5734	1.43
93	Uncharacterized protein OS=Porphyromonas gingivalis (strain ATCC BAA-308 / W83) OX=242619 GN=PG_1795 PE=4 SV=1	Q7MTY2	PG_1795	29 kDa	22.305	15.718	1.42
129	OMP_b-brl_2 domain-containing protein OS=Porphyromonas gingivalis (strain ATCC BAA-308 / W83) OX=242619 GN=PG_2106 PE=4 SV=1	Q7MT75	PG_2106	24 kDa	17.69	12.86	1.4
146	Outer membrane efflux protein OS=Porphyromonas gingivalis (strain ATCC BAA-308 / W83) OX=242619 GN=PG_0538 PE=3 SV=1	F5H9J5	PG_0538	52 kDa	15.383	11.431	1.4
249	Internalin-related protein OS=Porphyromonas gingivalis (strain ATCC BAA-308 / W83) OX=242619 GN=PG_0350 PE=4 SV=1	Q7MX64	PG_0350	53 kDa	7.6914	5.7156	1.35
248	Thiol:disulfide interchange protein dsbD, putative OS=Porphyromonas gingivalis (strain ATCC BAA-308 / W83) OX=242619 GN=PG_1704 PE=4 SV=1	Q7MU56	PG_1704	76 kDa	7.6914	5.7156	1.35
60	Dihydroorotate dehydrogenase family protein OS=Porphyromonas gingivalis (strain ATCC BAA-308 / W83) OX=242619 GN=PG_2055 PE=4 SV=1	Q7MTB7	PG_2055	36 kDa	28.458	21.433	1.33
401	30S ribosomal protein S15 OS=Porphyromonas gingivalis (strain ATCC BAA-308 / W83) OX=242619 GN=rpsO PE=3 SV=1	Q7MU16	rpsO	11 kDa	3.8457	2.8578	1.31
372	30S ribosomal protein S3 OS=Porphyromonas gingivalis (strain ATCC BAA-308 / W83) OX=242619 GN=rpsC PE=3 SV=1	Q7MTL9	rpsC	28 kDa	3.8457	2.8578	1.31
373	3-methyl-2-oxobutanoate hydroxymethyltransferase OS=Porphyromonas gingivalis (strain ATCC BAA-308 / W83) OX=242619 GN=panB PE=3 SV=1	Q7MWM0	panB	30 kDa	3.8457	2.8578	1.31
35	Beta-eliminating lyase OS=Porphyromonas gingivalis (strain ATCC BAA-308 / W83) OX=242619 GN=PG_1401 PE=3 SV=1	Q7MUT3	PG_1401	52 kDa	43.072	32.865	1.31
169	Carboxyl-terminal protease OS=Porphyromonas gingivalis (strain ATCC BAA-308 / W83) OX=242619 GN=PG_1060 PE=3 SV=1	Q7MVK0	PG_1060	64 kDa	13.075	10.002	1.31
405	Cupin_2 domain-containing protein OS=Porphyromonas gingivalis (strain ATCC BAA-308 / W83) OX=242619 GN=PG_0323 PE=4 SV=1	Q7MX87	PG_0323	12 kDa	3.8457	2.8578	1.31
377	GTP cyclohydrolase 1 type 2 homolog OS=Porphyromonas gingivalis (strain ATCC BAA-308 / W83) OX=242619 GN=PG_2043 PE=3 SV=1	Q7MTC6	PG_2043	40 kDa	3.8457	2.8578	1.31
7	Lipoprotein RagB OS=Porphyromonas gingivalis (strain ATCC BAA-308 / W83) OX=242619 GN=ragB PE=1 SV=1	F5H948	ragB	56 kDa	122.29	92.878	1.31
374	Thymidylate synthase OS=Porphyromonas gingivalis (strain ATCC BAA-308 / W83) OX=242619 GN=thyA PE=3 SV=2	Q7MTB5	thyA	31 kDa	3.8457	2.8578	1.31
375	Uncharacterized protein OS=Porphyromonas gingivalis (strain ATCC BAA-308 / W83) OX=242619 GN=PG_0614 PE=4 SV=1	Q7MWJ6	PG_0614	37 kDa	3.8457	2.8578	1.31
376	Uncharacterized protein OS=Porphyromonas gingivalis (strain ATCC BAA-308 / W83) OX=242619 GN=PG_1356 PE=4 SV=1	Q7MUX1	PG_1356	19 kDa	3.8457	2.8578	1.31
168	Universal stress protein family OS=Porphyromonas gingivalis (strain ATCC BAA-308 / W83) OX=242619 GN=PG_0245 PE=3 SV=1	Q7MXF1	PG_0245	43 kDa	13.075	10.002	1.31
96	2,3-bisphosphoglycerate-dependent phosphoglycerate mutase OS=Porphyromonas gingivalis (strain ATCC BAA-308 / W83) OX=242619 GN=gpmA PE=3 SV=1	Q7MXP1	gpmA	29 kDa	21.536	17.147	1.3
197	Indolepyruvate oxidoreductase subunit IorA OS=Porphyromonas gingivalis (strain ATCC BAA-308 / W83) OX=242619 GN=iorA PE=4 SV=1	Q7MWE7	iorA	58 kDa	10.768	8.5734	1.26
115	Secretion activator protein, putative OS=Porphyromonas gingivalis (strain ATCC BAA-308 / W83) OX=242619 GN=PG_0293 PE=1 SV=1	Q7MXB3	PG_0293	22 kDa	19.228	15.718	1.22
161	Inosine-5'-monophosphate dehydrogenase OS=Porphyromonas gingivalis (strain ATCC BAA-308 / W83) OX=242619 GN=guaB PE=3 SV=1	Q7MWR9	guaB	55 kDa	13.844	11.431	1.21
162	Maltodextrin phosphorylase OS=Porphyromonas gingivalis (strain ATCC BAA-308 / W83) OX=242619 GN=malP PE=3 SV=1	Q7MWC9	malP	99 kDa	13.844	11.431	1.21
67	Methylmalonyl-CoA decarboxylase, alpha subunit OS=Porphyromonas gingivalis (strain ATCC BAA-308 / W83) OX=242619 GN=mmdA PE=4 SV=1	Q7MUB9	mmdA	57 kDa	27.689	22.862	1.21
265	1,4-dihydroxy-2-naphthoyl-CoA synthase OS=Porphyromonas gingivalis (strain ATCC BAA-308 / W83) OX=242619 GN=menB PE=3 SV=1	Q7MUJ0	menB	30 kDa	6.9222	5.7156	1.2
211	Adenylosuccinate synthetase OS=Porphyromonas gingivalis (strain ATCC BAA-308 / W83) OX=242619 GN=purA PE=3 SV=1	Q7MWW8	purA	47 kDa	9.9988	8.5734	1.2
135	Glutamate formimidoyltransferase OS=Porphyromonas gingivalis (strain ATCC BAA-308 / W83) OX=242619 GN=PG_0329 PE=4 SV=1	Q7MX81	PG_0329	33 kDa	16.921	14.289	1.2
182	Malonyl CoA-acyl carrier protein transacylase OS=Porphyromonas gingivalis (strain ATCC BAA-308 / W83) OX=242619 GN=fabD PE=3 SV=1	Q7MXN4	fabD	31 kDa	11.537	10.002	1.2
145	Uncharacterized protein OS=Porphyromonas gingivalis (strain ATCC BAA-308 / W83) OX=242619 GN=PG_0290 PE=4 SV=1	Q7MXB5	PG_0290	57 kDa	15.383	12.86	1.2
210	Uncharacterized protein OS=Porphyromonas gingivalis (strain ATCC BAA-308 / W83) OX=242619 GN=PG_0686 PE=4 SV=1	Q7MWD6	PG_0686	60 kDa	9.9988	8.5734	1.2
167	50S ribosomal protein L25 OS=Porphyromonas gingivalis (strain ATCC BAA-308 / W83) OX=242619 GN=rplY PE=3 SV=1	Q7MXK8	rplY	21 kDa	13.075	11.431	1.15
155	Fumarate hydratase class I OS=Porphyromonas gingivalis (strain ATCC BAA-308 / W83) OX=242619 GN=fumB PE=3 SV=1	Q7MUS2	fumB	61 kDa	14.614	12.86	1.13
524	30S ribosomal protein S12 OS=Porphyromonas gingivalis (strain ATCC BAA-308 / W83) OX=242619 GN=rpsL PE=3 SV=1	Q7MTK9	rpsL	15 kDa	1.5383	1.4289	1.1
415	50S ribosomal protein L28 OS=Porphyromonas gingivalis (strain ATCC BAA-308 / W83) OX=242619 GN=rpmB PE=3 SV=1	Q7MTJ4	rpmB	9 kDa	3.0765	2.8578	1.1
362	6-carboxy-5,6,7,8-tetrahydropterin synthase OS=Porphyromonas gingivalis (strain ATCC BAA-308 / W83) OX=242619 GN=PG_1056 PE=3 SV=1	Q7MVK3	PG_1056	16 kDa	4.6148	4.2867	1.1
571	8-amino-7-oxononanoate synthase OS=Porphyromonas gingivalis (strain ATCC BAA-308 / W83) OX=242619 GN=bioF-3 PE=3 SV=1	Q7MTZ6	bioF-3	44 kDa	1.5383	1.4289	1.1
66	Acetate kinase OS=Porphyromonas gingivalis (strain ATCC BAA-308 / W83) OX=242619 GN=ackA PE=3 SV=1	Q7MVI0	ackA	43 kDa	27.689	25.72	1.1
594	Aspartate 1-decarboxylase OS=Porphyromonas gingivalis (strain ATCC BAA-308 / W83) OX=242619 GN=panD PE=3 SV=1	Q7MVF1	panD	13 kDa	1.5383	1.4289	1.1
123	Carbamoyl-phosphate synthase (glutamine-hydrolyzing) OS=Porphyromonas gingivalis (strain ATCC BAA-308 / W83) OX=242619 GN=carB PE=3 SV=1	Q7MWR4	carB	120 kDa	18.459	17.147	1.1
557	Carbamoyl-phosphate synthase small chain OS=Porphyromonas gingivalis (strain ATCC BAA-308 / W83) OX=242619 GN=carA PE=3 SV=1	Q7MWR5	carA	40 kDa	1.5383	1.4289	1.1
246	Chaperone protein ClpB OS=Porphyromonas gingivalis (strain ATCC BAA-308 / W83) OX=242619 GN=clpB PE=3 SV=1	Q7MVE7	clpB	98 kDa	7.6914	7.1445	1.1
537	Coproporphyrinogen III oxidase OS=Porphyromonas gingivalis (strain ATCC BAA-308 / W83) OX=242619 GN=PG_2159 PE=3 SV=1	Q7MT35	PG_2159	52 kDa	1.5383	1.4289	1.1
416	CRISPR-associated protein, TM1791 family OS=Porphyromonas gingivalis (strain ATCC BAA-308 / W83) OX=242619 GN=PG_1983 PE=4 SV=1	Q7MTH6	PG_1983	29 kDa	3.0765	2.8578	1.1
56	D-isomer specific 2-hydroxyacid dehydrogenase family protein OS=Porphyromonas gingivalis (strain ATCC BAA-308 / W83) OX=242619 GN=PG_1279 PE=3 SV=1	Q7MV29	PG_1279	33 kDa	33.073	30.007	1.1
128	Electron transfer flavoprotein, alpha subunit OS=Porphyromonas gingivalis (strain ATCC BAA-308 / W83) OX=242619 GN=etfA-2 PE=3 SV=1	Q7MVI3	etfA-2	37 kDa	17.69	15.718	1.1
525	FtsK/SpoIIIE family protein OS=Porphyromonas gingivalis (strain ATCC BAA-308 / W83) OX=242619 GN=PG_1636 PE=3 SV=1	Q7MAV8	PG_1636	96 kDa	1.5383	1.4289	1.1
86	Glutamine--tRNA ligase OS=Porphyromonas gingivalis (strain ATCC BAA-308 / W83) OX=242619 GN=glnS PE=3 SV=1	Q7MTK0	glnS	65 kDa	23.074	21.433	1.1
559	Glyco_hydro_57 domain-containing protein OS=Porphyromonas gingivalis (strain ATCC BAA-308 / W83) OX=242619 GN=PG_1683 PE=4 SV=1	Q7MU72	PG_1683	50 kDa	1.5383	1.4289	1.1
521	Glycogen debranching enzyme, archaeal type, putative OS=Porphyromonas gingivalis (strain ATCC BAA-308 / W83) OX=242619 GN=PG_1681 PE=4 SV=1	Q7MU74	PG_1681	76 kDa	1.5383	1.4289	1.1
602	Glyoxalase family protein OS=Porphyromonas gingivalis (strain ATCC BAA-308 / W83) OX=242619 GN=PG_1613 PE=3 SV=1	Q7MUB8	PG_1613	15 kDa	1.5383	1.4289	1.1
417	HipA_C domain-containing protein OS=Porphyromonas gingivalis (strain ATCC BAA-308 / W83) OX=242619 GN=PG_0859 PE=4 SV=1	Q7MW07	PG_0859	36 kDa	3.0765	2.8578	1.1
546	Hydrolase, carbon-nitrogen family OS=Porphyromonas gingivalis (strain ATCC BAA-308 / W83) OX=242619 GN=PG_1354 PE=4 SV=1	Q7MUX3	PG_1354	32 kDa	1.5383	1.4289	1.1
587	Iron compound ABC transporter, ATP-binding protein OS=Porphyromonas gingivalis (strain ATCC BAA-308 / W83) OX=242619 GN=PG_0646 PE=4 SV=1	Q7MWH1	PG_0646	37 kDa	1.5383	1.4289	1.1
584	Lipoprotein, putative OS=Porphyromonas gingivalis (strain ATCC BAA-308 / W83) OX=242619 GN=PG_0698 PE=4 SV=1	Q7MWD0	PG_0698	38 kDa	1.5383	1.4289	1.1
526	Membrane bound regulatory protein, putative OS=Porphyromonas gingivalis (strain ATCC BAA-308 / W83) OX=242619 GN=PG_1623 PE=4 SV=1	Q7MUA8	PG_1623	44 kDa	1.5383	1.4289	1.1
593	Membrane protein, putative OS=Porphyromonas gingivalis (strain ATCC BAA-308 / W83) OX=242619 GN=PG_1335 PE=4 SV=1	Q7MUY7	PG_1335	17 kDa	1.5383	1.4289	1.1
597	MotA/TolQ/ExbB proton channel family protein OS=Porphyromonas gingivalis (strain ATCC BAA-308 / W83) OX=242619 GN=PG_0631 PE=3 SV=1	Q7MWI1	PG_0631	22 kDa	1.5383	1.4289	1.1
578	Oxidoreductase, FAD-binding, putative OS=Porphyromonas gingivalis (strain ATCC BAA-308 / W83) OX=242619 GN=PG_2034 PE=4 SV=1	Q7MTD3	PG_2034	28 kDa	1.5383	1.4289	1.1
50	Peptidase, M20/M25/M40 family OS=Porphyromonas gingivalis (strain ATCC BAA-308 / W83) OX=242619 GN=PG_0561 PE=4 SV=1	Q7MWN9	PG_0561	50 kDa	33.842	31.436	1.1
247	Peptidyl-prolyl cis-trans isomerase OS=Porphyromonas gingivalis (strain ATCC BAA-308 / W83) OX=242619 GN=fkpA PE=3 SV=1	Q7MWC0	fkpA	28 kDa	7.6914	7.1445	1.1
568	Peptidyl-prolyl cis-trans isomerase OS=Porphyromonas gingivalis (strain ATCC BAA-308 / W83) OX=242619 GN=PG_0710 PE=3 SV=1	F5HDS0	PG_0710	21 kDa	1.5383	1.4289	1.1
550	Peptidyl-prolyl cis-trans isomerase OS=Porphyromonas gingivalis (strain ATCC BAA-308 / W83) OX=242619 GN=slyD PE=3 SV=1	Q7MV03	slyD	21 kDa	1.5383	1.4289	1.1
446	Pyridoxal phosphate homeostasis protein OS=Porphyromonas gingivalis (strain ATCC BAA-308 / W83) OX=242619 GN=PG_2126 PE=3 SV=1	Q7MT59	PG_2126	25 kDa	3.0765	2.8578	1.1
337	S-adenosylmethionine synthase OS=Porphyromonas gingivalis (strain ATCC BAA-308 / W83) OX=242619 GN=metK PE=3 SV=1	Q7MTQ0	metK	48 kDa	4.6148	4.2867	1.1
580	Sulfate permease family protein OS=Porphyromonas gingivalis (strain ATCC BAA-308 / W83) OX=242619 GN=PG_0022 PE=3 SV=1	Q7MXX5	PG_0022	60 kDa	1.5383	1.4289	1.1
11	SWIM-type domain-containing protein OS=Porphyromonas gingivalis (strain ATCC BAA-308 / W83) OX=242619 GN=PG_1037 PE=4 SV=1	Q7MVL6	PG_1037	54 kDa	90.758	84.305	1.1
558	Thioredoxin family protein OS=Porphyromonas gingivalis (strain ATCC BAA-308 / W83) OX=242619 GN=PG_0275 PE=4 SV=1	Q7MXC8	PG_0275	19 kDa	1.5383	1.4289	1.1
560	Uncharacterized protein OS=Porphyromonas gingivalis (strain ATCC BAA-308 / W83) OX=242619 GN=PG_1802 PE=4 SV=1	Q7MTX8	PG_1802	37 kDa	1.5383	1.4289	1.1
440	Uncharacterized protein OS=Porphyromonas gingivalis (strain ATCC BAA-308 / W83) OX=242619 GN=PG_1984 PE=4 SV=1	Q7MTH5	PG_1984	17 kDa	3.0765	2.8578	1.1
441	UPF0056 inner membrane protein OS=Porphyromonas gingivalis (strain ATCC BAA-308 / W83) OX=242619 GN=PG_0224 PE=3 SV=1	Q7MXG5	PG_0224	23 kDa	3.0765	2.8578	1.1
25	Uncharacterized protein OS=Porphyromonas gingivalis (strain ATCC BAA-308 / W83) OX=242619 GN=PG_0452 PE=4 SV=1	Q7MWX7	PG_0452	80 kDa	49.225	45.725	1.08
10	Glyceraldehyde-3-phosphate dehydrogenase OS=Porphyromonas gingivalis (strain ATCC BAA-308 / W83) OX=242619 GN=gapA PE=3 SV=1	Q7MT61	gapA	36 kDa	100.76	94.307	1.07
16	Chaperone protein DnaK OS=Porphyromonas gingivalis (strain ATCC BAA-308 / W83) OX=242619 GN=dnaK PE=3 SV=1	P0C937	dnaK	69 kDa	59.993	57.156	1.05
141	Aspartate ammonia-lyase OS=Porphyromonas gingivalis (strain ATCC BAA-308 / W83) OX=242619 GN=aspA PE=4 SV=1	Q7MU28	aspA	52 kDa	16.152	15.718	1.03
154	Methionine--tRNA ligase OS=Porphyromonas gingivalis (strain ATCC BAA-308 / W83) OX=242619 GN=metG PE=3 SV=1	Q7MXK7	metG	77 kDa	14.614	14.289	1.02
95	Dihydrolipoyl dehydrogenase OS=Porphyromonas gingivalis (strain ATCC BAA-308 / W83) OX=242619 GN=pdhD PE=3 SV=1	Q7MW44	pdhD	48 kDa	21.536	21.433	1
209	Electron transfer flavoprotein, beta subunit OS=Porphyromonas gingivalis (strain ATCC BAA-308 / W83) OX=242619 GN=etfB-2 PE=3 SV=1	Q7MVI4	etfB-2	29 kDa	9.9988	10.002	1
181	Orotidine 5'-phosphate decarboxylase OS=Porphyromonas gingivalis (strain ATCC BAA-308 / W83) OX=242619 GN=pyrF PE=3 SV=1	Q7MXT6	pyrF	31 kDa	11.537	11.431	1
70	Cationic outer membrane protein OmpH OS=Porphyromonas gingivalis (strain ATCC BAA-308 / W83) OX=242619 GN=ompH-1 PE=3 SV=1	Q7MXJ2	ompH-1	20 kDa	26.92	27.149	0.99
37	Elongation factor Tu OS=Porphyromonas gingivalis (strain ATCC BAA-308 / W83) OX=242619 GN=tuf PE=3 SV=1	F5HDQ9	tuf	44 kDa	41.533	31.436	0.99
38	Heme-binding protein FetB OS=Porphyromonas gingivalis (strain ATCC BAA-308 / W83) OX=242619 GN=fetB PE=4 SV=1	Q7MWF2	fetB	33 kDa	40.764	41.438	0.99
49	Prolyl tripeptidyl peptidase OS=Porphyromonas gingivalis (strain ATCC BAA-308 / W83) OX=242619 GN=ptpA PE=1 SV=1	Q7MUW6	ptpA	82 kDa	33.842	34.293	0.99
263	Aspartate carbamoyltransferase OS=Porphyromonas gingivalis (strain ATCC BAA-308 / W83) OX=242619 GN=pyrB PE=3 SV=1	Q7MX58	pyrB	35 kDa	6.9222	7.1445	0.97
264	Peptidyl-prolyl cis-trans isomerase OS=Porphyromonas gingivalis (strain ATCC BAA-308 / W83) OX=242619 GN=PG_0708 PE=3 SV=1	Q7MWC1	PG_0708	30 kDa	6.9222	7.1445	0.97
55	Transglutaminase-related protein OS=Porphyromonas gingivalis (strain ATCC BAA-308 / W83) OX=242619 GN=PG_0226 PE=4 SV=1	Q7MXG4	PG_0226	101 kDa	33.073	34.293	0.97
114	POT family protein OS=Porphyromonas gingivalis (strain ATCC BAA-308 / W83) OX=242619 GN=PG_2082 PE=4 SV=1	Q7MT96	PG_2082	57 kDa	19.228	20.005	0.96
44	Serine hydroxymethyltransferase OS=Porphyromonas gingivalis (strain ATCC BAA-308 / W83) OX=242619 GN=glyA PE=3 SV=1	Q7MXW0	glyA	47 kDa	38.457	40.009	0.96
308	50S ribosomal protein L20 OS=Porphyromonas gingivalis (strain ATCC BAA-308 / W83) OX=242619 GN=rplT PE=3 SV=1	Q7MVQ8	rplT	13 kDa	5.384	5.7156	0.95
305	Lipoprotein, putative OS=Porphyromonas gingivalis (strain ATCC BAA-308 / W83) OX=242619 GN=PG_0611 PE=4 SV=1	Q7MWJ9	PG_0611	36 kDa	5.384	5.7156	0.95
306	Multifunctional fusion protein OS=Porphyromonas gingivalis (strain ATCC BAA-308 / W83) OX=242619 GN=msrA PE=3 SV=1	Q7MT91	msrA	40 kDa	5.384	5.7156	0.95
307	Peptidyl-prolyl cis-trans isomerase, cyclophilin-type OS=Porphyromonas gingivalis (strain ATCC BAA-308 / W83) OX=242619 GN=PG_1226 PE=3 SV=1	Q7MV65	PG_1226	27 kDa	5.384	5.7156	0.95
34	Fructose-bisphosphate aldolase class 1 OS=Porphyromonas gingivalis (strain ATCC BAA-308 / W83) OX=242619 GN=fda PE=1 SV=1	P60053	fda	33 kDa	43.072	45.725	0.94
102	Acetyl-CoA hydrolase/transferase family protein OS=Porphyromonas gingivalis (strain ATCC BAA-308 / W83) OX=242619 GN=PG_1013 PE=1 SV=1	Q7MVN7	PG_1013	55 kDa	19.998	21.433	0.93
54	Acyl-CoA dehydrogenase, short-chain specific OS=Porphyromonas gingivalis (strain ATCC BAA-308 / W83) OX=242619 GN=acdA PE=3 SV=1	Q7MVI5	acdA	42 kDa	33.073	35.722	0.93
153	Phosphoribosylamine--glycine ligase OS=Porphyromonas gingivalis (strain ATCC BAA-308 / W83) OX=242619 GN=purD PE=3 SV=1	Q7MUW7	purD	47 kDa	14.614	15.718	0.93
88	Beta sliding clamp OS=Porphyromonas gingivalis (strain ATCC BAA-308 / W83) OX=242619 GN=dnaN PE=3 SV=1	Q7MTT8	dnaN	41 kDa	22.305	27.149	0.92
89	Uncharacterized protein OS=Porphyromonas gingivalis (strain ATCC BAA-308 / W83) OX=242619 GN=PG_1230 PE=4 SV=1	Q7MV63	PG_1230	80 kDa	22.305	24.291	0.92
23	Glycine dehydrogenase (aminomethyl-transferring) OS=Porphyromonas gingivalis (strain ATCC BAA-308 / W83) OX=242619 GN=gcvP PE=3 SV=1	Q7MV12	gcvP	106 kDa	53.07	58.585	0.91
113	3-oxoacyl-[acyl-carrier-protein] synthase 2 OS=Porphyromonas gingivalis (strain ATCC BAA-308 / W83) OX=242619 GN=fabF PE=3 SV=1	Q7MAV6	fabF	45 kDa	19.228	21.433	0.9
244	CRISPR-associated protein, TM1793 family OS=Porphyromonas gingivalis (strain ATCC BAA-308 / W83) OX=242619 GN=PG_1986 PE=4 SV=1	Q7MTH3	PG_1986	46 kDa	7.6914	8.5734	0.9
245	Exonuclease OS=Porphyromonas gingivalis (strain ATCC BAA-308 / W83) OX=242619 GN=PG_1852 PE=4 SV=1	Q7MTT9	PG_1852	30 kDa	7.6914	8.5734	0.9
243	Na(+)-translocating NADH-quinone reductase subunit F OS=Porphyromonas gingivalis (strain ATCC BAA-308 / W83) OX=242619 GN=nqrF PE=1 SV=1	Q7MT22	nqrF	46 kDa	7.6914	8.5734	0.9
242	Seryl-tRNA synthetase OS=Porphyromonas gingivalis (strain ATCC BAA-308 / W83) OX=242619 GN=serS PE=4 SV=1	Q7MX93	serS	47 kDa	7.6914	8.5734	0.9
39	Uncharacterized protein OS=Porphyromonas gingivalis (strain ATCC BAA-308 / W83) OX=242619 GN=PG_1280 PE=4 SV=1	Q7MV28	PG_1280	47 kDa	39.995	44.296	0.9
180	Phosphorylase family protein OS=Porphyromonas gingivalis (strain ATCC BAA-308 / W83) OX=242619 GN=PG_1371 PE=4 SV=1	Q7MUV6	PG_1371	33 kDa	11.537	12.86	0.89
127	Thioredoxin reductase OS=Porphyromonas gingivalis (strain ATCC BAA-308 / W83) OX=242619 GN=trxB PE=3 SV=1	Q7MVD5	trxB	33 kDa	17.69	20.005	0.89
371	ABC transporter, permease protein, putative OS=Porphyromonas gingivalis (strain ATCC BAA-308 / W83) OX=242619 GN=PG_0945 PE=1 SV=1	Q7MVU4	PG_0945	50 kDa	3.8457	4.2867	0.88
368	Leucine-rich protein OS=Porphyromonas gingivalis (strain ATCC BAA-308 / W83) OX=242619 GN=PG_1864 PE=4 SV=1	Q7MTS7	PG_1864	146 kDa	3.8457	4.2867	0.88
366	Na(+)-translocating NADH-quinone reductase subunit C OS=Porphyromonas gingivalis (strain ATCC BAA-308 / W83) OX=242619 GN=nqrC PE=3 SV=1	Q7MT19	nqrC	27 kDa	3.8457	4.2867	0.88
370	Nicotinate phosphoribosyltransferase OS=Porphyromonas gingivalis (strain ATCC BAA-308 / W83) OX=242619 GN=pncB PE=1 SV=1	Q7MXV0	pncB	45 kDa	3.8457	4.2867	0.88
404	PAS_4 domain-containing protein OS=Porphyromonas gingivalis (strain ATCC BAA-308 / W83) OX=242619 GN=PG_0712 PE=4 SV=1	Q7MWB8	PG_0712	14 kDa	3.8457	4.2867	0.88
369	Phosphatase, YrbI family OS=Porphyromonas gingivalis (strain ATCC BAA-308 / W83) OX=242619 GN=PG_0658 PE=3 SV=1	Q7MWF9	PG_0658	19 kDa	3.8457	4.2867	0.88
403	Uncharacterized protein OS=Porphyromonas gingivalis (strain ATCC BAA-308 / W83) OX=242619 GN=PG_2092 PE=4 SV=1	Q7MT87	PG_2092	48 kDa	3.8457	4.2867	0.88
367	Uncharacterized protein OS=Porphyromonas gingivalis (strain ATCC BAA-308 / W83) OX=242619 GN=PG_2227 PE=1 SV=1	Q7MSY3	PG_2227	23 kDa	3.8457	4.2867	0.88
83	Zinc carboxypeptidase, putative OS=Porphyromonas gingivalis (strain ATCC BAA-308 / W83) OX=242619 GN=PG_0232 PE=3 SV=1	F5HE64	PG_0232	92 kDa	23.843	27.149	0.88
284	50S ribosomal protein L6 OS=Porphyromonas gingivalis (strain ATCC BAA-308 / W83) OX=242619 GN=rplF PE=3 SV=1	Q7MTM8	rplF	20 kDa	6.1531	7.1445	0.87
101	A2M domain-containing protein OS=Porphyromonas gingivalis (strain ATCC BAA-308 / W83) OX=242619 GN=PG_2204 PE=3 SV=1	Q7MT05	PG_2204	214 kDa	19.998	22.862	0.87
36	Aminotransferase, putative OS=Porphyromonas gingivalis (strain ATCC BAA-308 / W83) OX=242619 GN=PG_1327 PE=1 SV=1	Q7MUZ3	PG_1327	49 kDa	41.533	47.154	0.87
283	CRISPR-associated protein, TM1792 family OS=Porphyromonas gingivalis (strain ATCC BAA-308 / W83) OX=242619 GN=PG_1985 PE=4 SV=1	Q7MTH4	PG_1985	26 kDa	6.1531	7.1445	0.87
74	Flavodoxin OS=Porphyromonas gingivalis (strain ATCC BAA-308 / W83) OX=242619 GN=PG_0804 PE=3 SV=1	Q7MW42	PG_0804	46 kDa	26.151	30.007	0.87
140	MotA/TolQ/ExbB proton channel family protein OS=Porphyromonas gingivalis (strain ATCC BAA-308 / W83) OX=242619 GN=PG_0782 PE=3 SV=1	Q7MW63	PG_0782	29 kDa	16.152	18.576	0.87
173	Uncharacterized protein OS=Porphyromonas gingivalis (strain ATCC BAA-308 / W83) OX=242619 GN=PG_1030 PE=4 SV=1	Q7MVM2	PG_1030	50 kDa	12.306	14.289	0.86
230	Conserved domain protein OS=Porphyromonas gingivalis (strain ATCC BAA-308 / W83) OX=242619 GN=PG_0160 PE=1 SV=1	Q7MXL4	PG_0160	34 kDa	8.4605	10.002	0.85
20	Dipeptidyl-peptidase OS=Porphyromonas gingivalis (strain ATCC BAA-308 / W83) OX=242619 GN=PG_0491 PE=3 SV=1	Q7MWU6	PG_0491	80 kDa	55.378	65.729	0.843
196	Por_Secre_tail domain-containing protein OS=Porphyromonas gingivalis (strain ATCC BAA-308 / W83) OX=242619 GN=PG_0654 PE=4 SV=1	Q7MWG3	PG_0654	45 kDa	10.768	12.86	0.84
224	Conserved domain protein OS=Porphyromonas gingivalis (strain ATCC BAA-308 / W83) OX=242619 GN=PG_1754 PE=4 SV=1	Q7MU18	PG_1754	94 kDa	9.2296	11.431	0.81
361	Methionine aminopeptidase OS=Porphyromonas gingivalis (strain ATCC BAA-308 / W83) OX=242619 GN=map PE=3 SV=1	Q7MTN4	map	28 kDa	4.6148	5.7156	0.81
336	Oxidoreductase, short chain dehydrogenase/reductase family OS=Porphyromonas gingivalis (strain ATCC BAA-308 / W83) OX=242619 GN=PG_0676 PE=3 SV=1	Q7MWE6	PG_0676	27 kDa	4.6148	5.7156	0.81
59	2-amino-3-ketobutyrate coenzyme A ligase OS=Porphyromonas gingivalis (strain ATCC BAA-308 / W83) OX=242619 GN=kbl PE=3 SV=1	Q7MWV5	kbl	44 kDa	28.458	35.722	0.8
261	Alkyl hydroperoxide reductase C OS=Porphyromonas gingivalis (strain ATCC BAA-308 / W83) OX=242619 GN=PG_0618 PE=3 SV=1	Q7MWJ2	PG_0618	21 kDa	6.9222	8.5734	0.8
262	Amidophosphoribosyltransferase, putative OS=Porphyromonas gingivalis (strain ATCC BAA-308 / W83) OX=242619 GN=PG_0528 PE=4 SV=1	Q7MWR6	PG_0528	72 kDa	6.9222	8.5734	0.8
53	Aminopeptidase OS=Porphyromonas gingivalis (strain ATCC BAA-308 / W83) OX=242619 GN=pepC PE=3 SV=1	Q7MUC5	pepC	51 kDa	33.073	41.438	0.8
12	Hemagglutinin A OS=Porphyromonas gingivalis (strain ATCC BAA-308 / W83) OX=242619 GN=hagA PE=1 SV=1	P59915	hagA	233 kDa	72.299	90.02	0.8
483	4HBT domain-containing protein OS=Porphyromonas gingivalis (strain ATCC BAA-308 / W83) OX=242619 GN=PG_1653 PE=4 SV=1	Q7MU91	PG_1653	45 kDa	2.3074	2.8578	0.79
112	Aminomethyltransferase OS=Porphyromonas gingivalis (strain ATCC BAA-308 / W83) OX=242619 GN=gcvT PE=3 SV=1	Q7MUG4	gcvT	40 kDa	19.228	24.291	0.79
475	Chlorohydrolase family protein OS=Porphyromonas gingivalis (strain ATCC BAA-308 / W83) OX=242619 GN=PG_0559 PE=4 SV=1	Q7MWP1	PG_0559	42 kDa	2.3074	2.8578	0.79
476	Erythronate-4-phosphate dehydrogenase OS=Porphyromonas gingivalis (strain ATCC BAA-308 / W83) OX=242619 GN=pdxB PE=3 SV=2	Q7MV70	pdxB	41 kDa	2.3074	2.8578	0.79
506	Mannosyltransferase OS=Porphyromonas gingivalis (strain ATCC BAA-308 / W83) OX=242619 GN=PG_0129 PE=4 SV=1	Q7MXP2	PG_0129	42 kDa	2.3074	2.8578	0.79
482	Thioredoxin family protein OS=Porphyromonas gingivalis (strain ATCC BAA-308 / W83) OX=242619 GN=PG_1638 PE=4 SV=1	Q7MUA0	PG_1638	37 kDa	2.3074	2.8578	0.79
473	Uncharacterized protein OS=Porphyromonas gingivalis (strain ATCC BAA-308 / W83) OX=242619 GN=PG_0848 PE=4 SV=1	Q7MW16	PG_0848	38 kDa	2.3074	2.8578	0.79
489	Uncharacterized protein OS=Porphyromonas gingivalis (strain ATCC BAA-308 / W83) OX=242619 GN=PG_0987 PE=4 SV=1	Q7MVQ9	PG_0987	31 kDa	2.3074	2.8578	0.79
517	Uncharacterized protein OS=Porphyromonas gingivalis (strain ATCC BAA-308 / W83) OX=242619 GN=PG_2049 PE=4 SV=1	Q7MTC1	PG_2049	14 kDa	2.3074	2.8578	0.79
151	DNA gyrase subunit A OS=Porphyromonas gingivalis (strain ATCC BAA-308 / W83) OX=242619 GN=gyrA PE=3 SV=1	Q7MUU5	gyrA	96 kDa	14.614	18.576	0.78
152	Lysine--tRNA ligase OS=Porphyromonas gingivalis (strain ATCC BAA-308 / W83) OX=242619 GN=lysS PE=3 SV=1	Q7MUV7	lysS	66 kDa	14.614	18.576	0.78
208	TPR domain protein OS=Porphyromonas gingivalis (strain ATCC BAA-308 / W83) OX=242619 GN=PG_1430 PE=4 SV=1	Q7MUR3	PG_1430	25 kDa	9.9988	12.86	0.78
241	CRISPR-associated protein, TM1811 family OS=Porphyromonas gingivalis (strain ATCC BAA-308 / W83) OX=242619 GN=PG_1987 PE=4 SV=1	Q7MTH2	PG_1987	64 kDa	7.6914	10.002	0.77
240	Glucose-6-phosphate isomerase OS=Porphyromonas gingivalis (strain ATCC BAA-308 / W83) OX=242619 GN=pgi PE=3 SV=1	Q7MUV9	pgi	49 kDa	7.6914	10.002	0.77
166	Lipoprotein, putative OS=Porphyromonas gingivalis (strain ATCC BAA-308 / W83) OX=242619 GN=PG_1948 PE=4 SV=1	Q7MTK3	PG_1948	52 kDa	13.075	17.147	0.77
22	Pyruvate ferredoxin/flavodoxin oxidoreductase family protein OS=Porphyromonas gingivalis (strain ATCC BAA-308 / W83) OX=242619 GN=PG_0548 PE=3 SV=1	Q7MWP8	PG_0548	132 kDa	53.07	68.587	0.77
98	Uncharacterized protein OS=Porphyromonas gingivalis (strain ATCC BAA-308 / W83) OX=242619 GN=PG_0410 PE=4 SV=1	Q7MX16	PG_0410	144 kDa	20.767	27.149	0.77
2	Hemagglutinin protein HagE OS=Porphyromonas gingivalis (strain ATCC BAA-308 / W83) OX=242619 GN=hagE PE=3 SV=1	Q7MTE2	hagE	186 kDa	223.05	292.92	0.762
195	DNA-binding protein, histone-like family OS=Porphyromonas gingivalis (strain ATCC BAA-308 / W83) OX=242619 GN=PG_1497 PE=4 SV=1	Q7MUL1	PG_1497	17 kDa	10.768	14.289	0.76
41	Polyribonucleotide nucleotidyltransferase OS=Porphyromonas gingivalis (strain ATCC BAA-308 / W83) OX=242619 GN=pnp PE=3 SV=1	Q7MW79	pnp	82 kDa	39.226	51.44	0.76
304	Uncharacterized protein OS=Porphyromonas gingivalis (strain ATCC BAA-308 / W83) OX=242619 GN=PG_2172 PE=4 SV=1	Q7MT25	PG_2172	27 kDa	5.384	7.1445	0.76
111	3-hydroxyacyl-CoA dehydrogenase family protein OS=Porphyromonas gingivalis (strain ATCC BAA-308 / W83) OX=242619 GN=PG_1080 PE=3 SV=1	Q7MVI1	PG_1080	30 kDa	19.228	25.72	0.75
229	Glycosyl hydrolase family 109 protein OS=Porphyromonas gingivalis (strain ATCC BAA-308 / W83) OX=242619 GN=PG_0664 PE=3 SV=2	Q7MWF4	PG_0664	53 kDa	8.4605	11.431	0.75
9	Phosphoenolpyruvate carboxykinase (ATP) OS=Porphyromonas gingivalis (strain ATCC BAA-308 / W83) OX=242619 GN=pckA PE=3 SV=1	Q7MU78	pckA	59 kDa	103.06	138.6	0.744
27	Prolyl oligopeptidase family protein OS=Porphyromonas gingivalis (strain ATCC BAA-308 / W83) OX=242619 GN=PG_1004 PE=4 SV=1	Q7MVP4	PG_1004	86 kDa	47.686	64.3	0.742
160	Asparagine--tRNA ligase OS=Porphyromonas gingivalis (strain ATCC BAA-308 / W83) OX=242619 GN=asnS PE=3 SV=1	Q7MVE5	asnS	53 kDa	13.844	18.576	0.74
87	Fumarate reductase, iron-sulfur protein OS=Porphyromonas gingivalis (strain ATCC BAA-308 / W83) OX=242619 GN=frdB PE=3 SV=1	Q7MUB7	frdB	28 kDa	22.305	30.007	0.74
32	Peptidase, M16 family OS=Porphyromonas gingivalis (strain ATCC BAA-308 / W83) OX=242619 GN=PG_0196 PE=3 SV=1	Q7MXI9	PG_0196	106 kDa	44.61	60.014	0.74
134	SPOR domain-containing protein OS=Porphyromonas gingivalis (strain ATCC BAA-308 / W83) OX=242619 GN=PG_1341 PE=4 SV=1	Q7MUY3	PG_1341	21 kDa	16.921	22.862	0.74
178	2-deoxy-D-ribose 5-phosphate aldolase OS=Porphyromonas gingivalis (strain ATCC BAA-308 / W83) OX=242619 GN=deoC PE=4 SV=1	Q7MTG5	deoC	32 kDa	11.537	15.718	0.73
43	Dipeptidyl-peptidase OS=Porphyromonas gingivalis (strain ATCC BAA-308 / W83) OX=242619 GN=dpp11 PE=3 SV=1	Q7MV25	dpp11	82 kDa	38.457	52.869	0.73
46	Peptidyl-dipeptidase Dcp OS=Porphyromonas gingivalis (strain ATCC BAA-308 / W83) OX=242619 GN=dcp-1 PE=3 SV=1	Q7MW82	dcp-1	78 kDa	34.611	47.154	0.73
179	Probable transaldolase OS=Porphyromonas gingivalis (strain ATCC BAA-308 / W83) OX=242619 GN=tal PE=3 SV=1	Q7MXG0	tal	24 kDa	11.537	15.718	0.73
447	Dihydrodipicolinate reductase OS=Porphyromonas gingivalis (strain ATCC BAA-308 / W83) OX=242619 GN=dapB PE=3 SV=1	Q7MTF9	dapB	26 kDa	3.0765	4.2867	0.72
413	DNA polymerase I OS=Porphyromonas gingivalis (strain ATCC BAA-308 / W83) OX=242619 GN=polA PE=3 SV=1	Q7MTY3	polA	104 kDa	3.0765	4.2867	0.72
40	L-glutamate gamma-semialdehyde dehydrogenase OS=Porphyromonas gingivalis (strain ATCC BAA-308 / W83) OX=242619 GN=pruA PE=4 SV=1	Q7MV36	pruA	60 kDa	39.226	54.298	0.72
445	N5-carboxyaminoimidazole ribonucleotide mutase OS=Porphyromonas gingivalis (strain ATCC BAA-308 / W83) OX=242619 GN=purE PE=3 SV=1	Q7MVT8	purE	18 kDa	3.0765	4.2867	0.72
414	OmpA family protein OS=Porphyromonas gingivalis (strain ATCC BAA-308 / W83) OX=242619 GN=PG_1058 PE=1 SV=1	F5HF80	PG_1058	75 kDa	3.0765	4.2867	0.72
172	Phenylalanine--tRNA ligase beta subunit OS=Porphyromonas gingivalis (strain ATCC BAA-308 / W83) OX=242619 GN=pheT PE=1 SV=1	Q7MXR4	pheT	91 kDa	12.306	17.147	0.72
282	Phosphomannomutase OS=Porphyromonas gingivalis (strain ATCC BAA-308 / W83) OX=242619 GN=pgm PE=3 SV=1	Q7MVH0	pgm	50 kDa	6.1531	8.5734	0.72
122	Purine nucleoside phosphorylase OS=Porphyromonas gingivalis (strain ATCC BAA-308 / W83) OX=242619 GN=PG_0558 PE=3 SV=1	Q7MWP2	PG_0558	30 kDa	18.459	25.72	0.72
411	UDP-glucose-6 dehydrogenase, putative OS=Porphyromonas gingivalis (strain ATCC BAA-308 / W83) OX=242619 GN=PG_1277 PE=3 SV=1	Q7MV31	PG_1277	47 kDa	3.0765	4.2867	0.72
412	Uncharacterized protein OS=Porphyromonas gingivalis (strain ATCC BAA-308 / W83) OX=242619 GN=PG_0259 PE=3 SV=1	Q7MXE0	PG_0259	51 kDa	3.0765	4.2867	0.72
222	Bifunctional enzyme LpxC/FabZ OS=Porphyromonas gingivalis (strain ATCC BAA-308 / W83) OX=242619 GN=lpxC/fabZ PE=3 SV=1	Q7MXT8	lpxC	52 kDa	9.2296	12.86	0.71
5	Gingipain R2 OS=Porphyromonas gingivalis (strain ATCC BAA-308 / W83) OX=242619 GN=rgpB PE=1 SV=2	P95493	rgpB	81 kDa	149.21	211.48	0.71
223	TonB protein, putative OS=Porphyromonas gingivalis (strain ATCC BAA-308 / W83) OX=242619 GN=PG_0785 PE=3 SV=1	Q7MW60	PG_0785	26 kDa	9.2296	12.86	0.71
82	Aminoacyl-histidine dipeptidase OS=Porphyromonas gingivalis (strain ATCC BAA-308 / W83) OX=242619 GN=pepD-2 PE=4 SV=1	Q7MWQ8	pepD-2	54 kDa	23.843	34.293	0.69
42	Peptidylarginine deiminase OS=Porphyromonas gingivalis (strain ATCC BAA-308 / W83) OX=242619 GN=PG_1424 PE=1 SV=1	Q9RQJ2	PG_1424	62 kDa	38.457	55.727	0.69
239	2-oxoglutarate oxidoreductase, beta subunit OS=Porphyromonas gingivalis (strain ATCC BAA-308 / W83) OX=242619 GN=PG_1810 PE=4 SV=1	Q7MTX1	PG_1810	25 kDa	7.6914	11.431	0.68
48	Urocanate hydratase OS=Porphyromonas gingivalis (strain ATCC BAA-308 / W83) OX=242619 GN=hutU PE=3 SV=1	Q7MTS1	hutU	74 kDa	33.842	50.011	0.68
21	Malate dehydrogenase OS=Porphyromonas gingivalis (strain ATCC BAA-308 / W83) OX=242619 GN=mdh PE=3 SV=1	Q7MTK2	mdh	36 kDa	53.07	78.589	0.676
69	Uncharacterized protein OS=Porphyromonas gingivalis (strain ATCC BAA-308 / W83) OX=242619 GN=PG_0027 PE=4 SV=1	Q7MXX1	PG_0027	43 kDa	26.92	40.009	0.673
110	DNA protection during starvation protein OS=Porphyromonas gingivalis (strain ATCC BAA-308 / W83) OX=242619 GN=dps PE=2 SV=1	P0C935	dps	18 kDa	19.228	28.578	0.67
65	L-methionine gamma-lyase OS=Porphyromonas gingivalis (strain ATCC BAA-308 / W83) OX=242619 GN=mgl PE=1 SV=2	Q7MX71	mgl	43 kDa	27.689	41.438	0.67
365	PNPLA domain-containing protein OS=Porphyromonas gingivalis (strain ATCC BAA-308 / W83) OX=242619 GN=PG_1879 PE=4 SV=1	Q7MTR5	PG_1879	39 kDa	3.8457	5.7156	0.67
64	Prolyl oligopeptidase family protein OS=Porphyromonas gingivalis (strain ATCC BAA-308 / W83) OX=242619 GN=PG_0724 PE=3 SV=1	Q7MWA7	PG_0724	74 kDa	27.689	41.438	0.67
133	Alkaline phosphatase, putative OS=Porphyromonas gingivalis (strain ATCC BAA-308 / W83) OX=242619 GN=PG_0890 PE=3 SV=1	Q7MVY1	PG_0890	63 kDa	16.921	25.72	0.66
165	Epimerase/reductase, putative OS=Porphyromonas gingivalis (strain ATCC BAA-308 / W83) OX=242619 GN=PG_1235 PE=4 SV=1	Q7MV60	PG_1235	35 kDa	13.075	20.005	0.66
29	Peptidase, M24 family OS=Porphyromonas gingivalis (strain ATCC BAA-308 / W83) OX=242619 GN=PG_1210 PE=3 SV=1	Q7MV80	PG_1210	67 kDa	46.917	71.445	0.66
335	Glucose-1-phosphate thymidylyltransferase OS=Porphyromonas gingivalis (strain ATCC BAA-308 / W83) OX=242619 GN=rfbA PE=3 SV=1	Q7MUG0	rfbA	32 kDa	4.6148	7.1445	0.65
334	Meso-diaminopimelate D-dehydrogenase OS=Porphyromonas gingivalis (strain ATCC BAA-308 / W83) OX=242619 GN=PG_0806 PE=1 SV=1	Q7MW40	PG_0806	33 kDa	4.6148	7.1445	0.65
13	60 kDa chaperonin OS=Porphyromonas gingivalis (strain ATCC BAA-308 / W83) OX=242619 GN=groL PE=3 SV=2	P42375	groL	58 kDa	70.761	110.02	0.644
15	Endopeptidase PepO OS=Porphyromonas gingivalis (strain ATCC BAA-308 / W83) OX=242619 GN=pepO PE=4 SV=1	Q7MXL5	pepO	79 kDa	59.993	94.307	0.64
109	Formate--tetrahydrofolate ligase OS=Porphyromonas gingivalis (strain ATCC BAA-308 / W83) OX=242619 GN=fhs PE=3 SV=1	Q7MUZ8	fhs	60 kDa	19.228	30.007	0.64
150	Immunoreactive 46 kDa antigen PG99 OS=Porphyromonas gingivalis (strain ATCC BAA-308 / W83) OX=242619 GN=PG_1798 PE=4 SV=1	F5H9F8	PG_1798	46 kDa	14.614	22.862	0.64
207	NAD(P)H dehydrogenase, quinone family, putative OS=Porphyromonas gingivalis (strain ATCC BAA-308 / W83) OX=242619 GN=PG_1816 PE=4 SV=1	Q7MTW5	PG_1816	20 kDa	9.9988	15.718	0.64
206	Pyruvate, phosphate dikinase OS=Porphyromonas gingivalis (strain ATCC BAA-308 / W83) OX=242619 GN=ppdK PE=3 SV=1	Q7MVN4	ppdK	100 kDa	9.9988	15.718	0.64
221	UDP-N-acetylglucosamine 1-carboxyvinyltransferase OS=Porphyromonas gingivalis (strain ATCC BAA-308 / W83) OX=242619 GN=murA PE=3 SV=1	Q7MUW1	murA	47 kDa	9.2296	14.289	0.64
97	Phosphomannomutase, putative OS=Porphyromonas gingivalis (strain ATCC BAA-308 / W83) OX=242619 GN=PG_2010 PE=3 SV=1	Q7MTF4	PG_2010	61 kDa	20.767	32.865	0.63
171	Hemagglutinin, putative OS=Porphyromonas gingivalis (strain ATCC BAA-308 / W83) OX=242619 GN=PG_0411 PE=4 SV=1	F5HGU5	PG_0411	104 kDa	12.306	20.005	0.62
281	Uncharacterized protein OS=Porphyromonas gingivalis (strain ATCC BAA-308 / W83) OX=242619 GN=PG_0319 PE=3 SV=1	Q7MX91	PG_0319	15 kDa	6.1531	10.002	0.62
47	Uncharacterized protein OS=Porphyromonas gingivalis (strain ATCC BAA-308 / W83) OX=242619 GN=PG_2029 PE=4 SV=1	Q7MTD8	PG_2029	98 kDa	33.842	54.298	0.62
260	PLD phosphodiesterase domain-containing protein OS=Porphyromonas gingivalis (strain ATCC BAA-308 / W83) OX=242619 GN=PG_1291 PE=4 SV=1	Q7MV20	PG_1291	65 kDa	6.9222	11.431	0.61
159	Thiol peroxidase OS=Porphyromonas gingivalis (strain ATCC BAA-308 / W83) OX=242619 GN=tpx PE=3 SV=1	Q7MU37	tpx	19 kDa	13.844	22.862	0.61
8	4-hydroxybutyryl-CoA dehydratase OS=Porphyromonas gingivalis (strain ATCC BAA-308 / W83) OX=242619 GN=abfD PE=4 SV=1	Q7MWD1	abfD	54 kDa	116.91	194.33	0.6
6	NAD-specific glutamate dehydrogenase OS=Porphyromonas gingivalis (strain ATCC BAA-308 / W83) OX=242619 GN=gdh PE=1 SV=1	P0C934	gdh	49 kDa	140.75	232.91	0.6
149	ThiJ/PfpI family protein OS=Porphyromonas gingivalis (strain ATCC BAA-308 / W83) OX=242619 GN=PG_0634 PE=4 SV=1	Q7MWH8	PG_0634	19 kDa	14.614	24.291	0.6
238	Uncharacterized protein OS=Porphyromonas gingivalis (strain ATCC BAA-308 / W83) OX=242619 GN=PG_1889 PE=4 SV=1	Q7MTQ7	PG_1889	25 kDa	7.6914	12.86	0.6
220	L-threonine-O-3-phosphate decarboxylase, putative OS=Porphyromonas gingivalis (strain ATCC BAA-308 / W83) OX=242619 GN=PG_0012 PE=1 SV=1	Q7MXY2	PG_0012	39 kDa	9.2296	15.718	0.59
219	Ribose-phosphate pyrophosphokinase OS=Porphyromonas gingivalis (strain ATCC BAA-308 / W83) OX=242619 GN=prs PE=3 SV=1	Q7MT83	prs	35 kDa	9.2296	15.718	0.59
310	Aspartate-semialdehyde dehydrogenase OS=Porphyromonas gingivalis (strain ATCC BAA-308 / W83) OX=242619 GN=asd PE=3 SV=1	Q7MWN2	asd	37 kDa	5.384	4.2867	0.58
309	Orotate phosphoribosyltransferase OS=Porphyromonas gingivalis (strain ATCC BAA-308 / W83) OX=242619 GN=pyrE PE=3 SV=1	Q7MUX4	pyrE	23 kDa	5.384	4.2867	0.58
311	Thioredoxin domain-containing protein OS=Porphyromonas gingivalis (strain ATCC BAA-308 / W83) OX=242619 GN=PG_2175 PE=1 SV=1	Q7MT23	PG_2175	18 kDa	5.384	4.2867	0.58
63	Aminopeptidase OS=Porphyromonas gingivalis (strain ATCC BAA-308 / W83) OX=242619 GN=PG_1788 PE=3 SV=1	Q7MTY9	PG_1788	47 kDa	27.689	48.582	0.57
28	Tetracycline resistance protein TetQ OS=Porphyromonas gingivalis (strain ATCC BAA-308 / W83) OX=242619 GN=PG_0933 PE=3 SV=1	Q7MVV0	PG_0933	80 kDa	46.917	82.876	0.57
139	Thioredoxin, putative OS=Porphyromonas gingivalis (strain ATCC BAA-308 / W83) OX=242619 GN=PG_0616 PE=4 SV=1	Q7MWJ4	PG_0616	38 kDa	16.152	28.578	0.57
85	NAD-dependent 4-hydroxybutyrate dehydrogenase OS=Porphyromonas gingivalis (strain ATCC BAA-308 / W83) OX=242619 GN=4hbD PE=4 SV=1	Q7MWD4	4hbD	42 kDa	23.074	41.438	0.56
45	Fumarate reductase, flavoprotein subunit OS=Porphyromonas gingivalis (strain ATCC BAA-308 / W83) OX=242619 GN=frdA PE=4 SV=1	Q7MUB6	frdA	72 kDa	36.149	65.729	0.55
126	4-hydroxybutyrate CoA-transferase OS=Porphyromonas gingivalis (strain ATCC BAA-308 / W83) OX=242619 GN=abfT-1 PE=1 SV=1	Q7MWD3	abfT-1	47 kDa	17.69	32.865	0.54
228	ATP-dependent Clp protease proteolytic subunit OS=Porphyromonas gingivalis (strain ATCC BAA-308 / W83) OX=242619 GN=clpP PE=3 SV=1	Q7MX09	clpP	25 kDa	8.4605	15.718	0.54
408	Biodegradative arginine decarboxylase OS=Porphyromonas gingivalis (strain ATCC BAA-308 / W83) OX=242619 GN=PG_0903 PE=3 SV=1	Q7MVX1	PG_0903	20 kDa	3.0765	5.7156	0.54
205	DUF4301 domain-containing protein OS=Porphyromonas gingivalis (strain ATCC BAA-308 / W83) OX=242619 GN=PG_1209 PE=4 SV=1	Q7MV81	PG_1209	59 kDa	9.9988	18.576	0.54
452	Enoyl-(Acyl-carrier-protein) reductase II OS=Porphyromonas gingivalis (strain ATCC BAA-308 / W83) OX=242619 GN=fabK PE=1 SV=1	Q7MAW0	fabK	33 kDa	3.0765	5.7156	0.54
280	Glucosamine-6-phosphate isomerase, putative OS=Porphyromonas gingivalis (strain ATCC BAA-308 / W83) OX=242619 GN=PG_1285 PE=4 SV=1	Q7MV24	PG_1285	74 kDa	6.1531	11.431	0.54
444	Lipoprotein, putative OS=Porphyromonas gingivalis (strain ATCC BAA-308 / W83) OX=242619 GN=PG_0726 PE=4 SV=1	Q7MWA5	PG_0726	14 kDa	3.0765	5.7156	0.54
409	Long-chain-fatty-acid--CoA ligase, putative OS=Porphyromonas gingivalis (strain ATCC BAA-308 / W83) OX=242619 GN=PG_1145 PE=4 SV=1	Q7MVC6	PG_1145	69 kDa	3.0765	5.7156	0.54
410	Thioesterase family protein OS=Porphyromonas gingivalis (strain ATCC BAA-308 / W83) OX=242619 GN=PG_1543 PE=4 SV=1	Q7MUH4	PG_1543	16 kDa	3.0765	5.7156	0.54
443	V-type ATPase, subunit B OS=Porphyromonas gingivalis (strain ATCC BAA-308 / W83) OX=242619 GN=atpB PE=3 SV=1	Q7MTX6	atpB	48 kDa	3.0765	5.7156	0.54
501	dTDP-4-dehydrorhamnose 3,5-epimerase OS=Porphyromonas gingivalis (strain ATCC BAA-308 / W83) OX=242619 GN=rfbC PE=3 SV=1	Q7MUG1	rfbC	23 kDa	2.3074	4.2867	0.53
459	Flavin reductase domain protein OS=Porphyromonas gingivalis (strain ATCC BAA-308 / W83) OX=242619 GN=PG_0359 PE=4 SV=1	Q7MX56	PG_0359	22 kDa	2.3074	4.2867	0.53
259	Histidine ammonia-lyase OS=Porphyromonas gingivalis (strain ATCC BAA-308 / W83) OX=242619 GN=hutH PE=3 SV=1	Q7MX86	hutH	55 kDa	6.9222	12.86	0.53
333	Peptidase, M24 family OS=Porphyromonas gingivalis (strain ATCC BAA-308 / W83) OX=242619 GN=PG_0889 PE=4 SV=1	Q7MVY2	PG_0889	44 kDa	4.6148	8.5734	0.53
490	Uncharacterized protein OS=Porphyromonas gingivalis (strain ATCC BAA-308 / W83) OX=242619 GN=PG_1219 PE=4 SV=1	Q7MV71	PG_1219	12 kDa	2.3074	4.2867	0.53
108	Dipeptidase OS=Porphyromonas gingivalis (strain ATCC BAA-308 / W83) OX=242619 GN=PG_1313 PE=3 SV=1	Q7MV05	PG_1313	63 kDa	19.228	37.151	0.52
545	DNA topoisomerase (ATP-hydrolyzing) OS=Porphyromonas gingivalis (strain ATCC BAA-308 / W83) OX=242619 GN=PG_1622 PE=4 SV=1	Q7MUA9	PG_1622	103 kDa	1.5383	2.8578	0.52
544	DNA-binding response regulator RprY OS=Porphyromonas gingivalis (strain ATCC BAA-308 / W83) OX=242619 GN=rprY PE=4 SV=1	Q7MVH3	rprY	28 kDa	1.5383	2.8578	0.52
592	Iron compound ABC transporter, periplasmic iron compound-binding protein, putative OS=Porphyromonas gingivalis (strain ATCC BAA-308 / W83) OX=242619 GN=PG_0648 PE=4 SV=1	Q7MWG9	PG_0648	45 kDa	1.5383	2.8578	0.52
549	Ribonuclease BN, putative OS=Porphyromonas gingivalis (strain ATCC BAA-308 / W83) OX=242619 GN=PG_0958 PE=4 SV=1	Q7MVT1	PG_0958	47 kDa	1.5383	2.8578	0.52
542	Type I phosphodiesterase/nucleotide pyrophosphatase family protein OS=Porphyromonas gingivalis (strain ATCC BAA-308 / W83) OX=242619 GN=PG_0126 PE=4 SV=1	Q7MXP5	PG_0126	46 kDa	1.5383	2.8578	0.52
19	Phosphoserine aminotransferase OS=Porphyromonas gingivalis (strain ATCC BAA-308 / W83) OX=242619 GN=serC PE=3 SV=1	Q7MV30	serC	40 kDa	55.378	108.6	0.51
94	Aspartate--tRNA ligase OS=Porphyromonas gingivalis (strain ATCC BAA-308 / W83) OX=242619 GN=aspS PE=3 SV=1	Q7MXM0	aspS	67 kDa	21.536	42.867	0.5
121	Thioredoxin family protein OS=Porphyromonas gingivalis (strain ATCC BAA-308 / W83) OX=242619 GN=PG_1084 PE=4 SV=1	Q7MVH7	PG_1084	39 kDa	18.459	37.151	0.5
227	Uncharacterized protein OS=Porphyromonas gingivalis (strain ATCC BAA-308 / W83) OX=242619 GN=PG_0809 PE=4 SV=1	Q7MW38	PG_0809	260 kDa	8.4605	17.147	0.5
237	Glutamine amidotransferase, class II/dipeptidase OS=Porphyromonas gingivalis (strain ATCC BAA-308 / W83) OX=242619 GN=PG_1701 PE=4 SV=1	Q7MU59	PG_1701	66 kDa	7.6914	15.718	0.49
236	Immunoreactive 84 kDa antigen PG93 OS=Porphyromonas gingivalis (strain ATCC BAA-308 / W83) OX=242619 GN=PG_1604 PE=4 SV=1	F5H8T8	PG_1604	84 kDa	7.6914	15.718	0.49
278	4-hydroxybutyrate CoA-transferase OS=Porphyromonas gingivalis (strain ATCC BAA-308 / W83) OX=242619 GN=abfT-2 PE=1 SV=1	Q7MTJ6	abfT-2	48 kDa	6.1531	12.86	0.48
258	Lipoprotein, putative OS=Porphyromonas gingivalis (strain ATCC BAA-308 / W83) OX=242619 GN=PG_2066 PE=4 SV=1	Q7MTA9	PG_2066	40 kDa	6.9222	14.289	0.48
279	Uncharacterized protein OS=Porphyromonas gingivalis (strain ATCC BAA-308 / W83) OX=242619 GN=PG_0356 PE=4 SV=1	Q7MX59	PG_0356	29 kDa	6.1531	12.86	0.48
257	Valine--tRNA ligase OS=Porphyromonas gingivalis (strain ATCC BAA-308 / W83) OX=242619 GN=valS PE=3 SV=1	Q7MVD7	valS	100 kDa	6.9222	14.289	0.48
302	Alanine--tRNA ligase OS=Porphyromonas gingivalis (strain ATCC BAA-308 / W83) OX=242619 GN=alaS PE=3 SV=1	Q7MV54	alaS	98 kDa	5.384	11.431	0.47
303	L-lysine 2,3-aminomutase OS=Porphyromonas gingivalis (strain ATCC BAA-308 / W83) OX=242619 GN=kamA PE=3 SV=1	Q7MVJ1	kamA	48 kDa	5.384	11.431	0.47
218	Dipeptidyl aminopeptidase IV OS=Porphyromonas gingivalis (strain ATCC BAA-308 / W83) OX=242619 GN=dpp PE=4 SV=1	F5HAB9	dpp	82 kDa	9.2296	20.005	0.46
332	LemA protein OS=Porphyromonas gingivalis (strain ATCC BAA-308 / W83) OX=242619 GN=PG_0360 PE=3 SV=1	Q7MX55	PG_0360	22 kDa	4.6148	10.002	0.46
331	Signal peptidase I OS=Porphyromonas gingivalis (strain ATCC BAA-308 / W83) OX=242619 GN=lepB PE=3 SV=1	Q7MTG0	lepB	54 kDa	4.6148	10.002	0.46
100	Branched-chain-amino-acid transaminase OS=Porphyromonas gingivalis (strain ATCC BAA-308 / W83) OX=242619 GN=ilvE PE=3 SV=1	Q7MV21	ilvE	38 kDa	19.998	44.296	0.45
52	Triosephosphate isomerase OS=Porphyromonas gingivalis (strain ATCC BAA-308 / W83) OX=242619 GN=tpiA PE=3 SV=1	Q7MWI7	tpiA	27 kDa	33.073	72.874	0.45
407	DdaH family protein OS=Porphyromonas gingivalis (strain ATCC BAA-308 / W83) OX=242619 GN=PG_0228 PE=4 SV=1	Q7MXG2	PG_0228	35 kDa	3.0765	7.1445	0.44
194	Peptidase_C25 domain-containing protein OS=Porphyromonas gingivalis (strain ATCC BAA-308 / W83) OX=242619 GN=PG_0026 PE=4 SV=1	Q7MXX2	PG_0026	125 kDa	10.768	24.291	0.44
84	Signal peptide peptidase SppA, 67K type OS=Porphyromonas gingivalis (strain ATCC BAA-308 / W83) OX=242619 GN=sppA PE=3 SV=1	Q7MWH3	sppA	65 kDa	23.074	52.869	0.44
77	Succinate-semialdehyde dehydrogenase OS=Porphyromonas gingivalis (strain ATCC BAA-308 / W83) OX=242619 GN=sucD PE=4 SV=1	Q7MWD5	sucD	48 kDa	25.382	57.156	0.44
79	Enolase OS=Porphyromonas gingivalis (strain ATCC BAA-308 / W83) OX=242619 GN=eno PE=3 SV=1	Q7MTV8	eno	46 kDa	24.612	57.156	0.43
164	Peptidase T OS=Porphyromonas gingivalis (strain ATCC BAA-308 / W83) OX=242619 GN=pepT PE=3 SV=1	Q7MWY4	pepT	45 kDa	13.075	31.436	0.42
204	Aminoacyl-histidine dipeptidase OS=Porphyromonas gingivalis (strain ATCC BAA-308 / W83) OX=242619 GN=pepD-1 PE=4 SV=1	Q7MXN5	pepD-1	54 kDa	9.9988	24.291	0.41
494	Bifunctional NAD(P)H-hydrate repair enzyme OS=Porphyromonas gingivalis (strain ATCC BAA-308 / W83) OX=242619 GN=nnrE PE=3 SV=1	Q7MXT9	nnrE	54 kDa	2.3074	5.7156	0.4
516	Carboxyl-terminal protease-related protein OS=Porphyromonas gingivalis (strain ATCC BAA-308 / W83) OX=242619 GN=PG_1620 PE=4 SV=1	Q7MUB1	PG_1620	41 kDa	2.3074	5.7156	0.4
330	Exodeoxyribonuclease III OS=Porphyromonas gingivalis (strain ATCC BAA-308 / W83) OX=242619 GN=xth PE=3 SV=1	Q7MXD4	xth	30 kDa	4.6148	11.431	0.4
481	HotDog ACOT-type domain-containing protein OS=Porphyromonas gingivalis (strain ATCC BAA-308 / W83) OX=242619 GN=PG_1067 PE=4 SV=1	Q7MVJ4	PG_1067	14 kDa	2.3074	5.7156	0.4
520	Methylmalonyl-CoA decarboxylase, gamma subunit OS=Porphyromonas gingivalis (strain ATCC BAA-308 / W83) OX=242619 GN=mmdC PE=4 SV=1	Q7MUC2	mmdC	15 kDa	2.3074	5.7156	0.4
500	Purple acid phosphatase OS=Porphyromonas gingivalis (strain ATCC BAA-308 / W83) OX=242619 GN=PG_0344 PE=4 SV=1	Q7MX70	PG_0344	57 kDa	2.3074	5.7156	0.4
329	Pyridoxine 5'-phosphate synthase OS=Porphyromonas gingivalis (strain ATCC BAA-308 / W83) OX=242619 GN=pdxJ PE=3 SV=1	Q51843	pdxJ	27 kDa	4.6148	11.431	0.4
515	Uncharacterized protein OS=Porphyromonas gingivalis (strain ATCC BAA-308 / W83) OX=242619 GN=PG_1001 PE=4 SV=1	Q7MVP7	PG_1001	21 kDa	2.3074	5.7156	0.4
508	Uncharacterized protein OS=Porphyromonas gingivalis (strain ATCC BAA-308 / W83) OX=242619 GN=PG_1035 PE=4 SV=1	Q7MVL8	PG_1035	55 kDa	2.3074	5.7156	0.4
193	Uncharacterized protein OS=Porphyromonas gingivalis (strain ATCC BAA-308 / W83) OX=242619 GN=PG_1068 PE=4 SV=1	Q7MVJ3	PG_1068	30 kDa	10.768	27.149	0.4
328	Uncharacterized protein OS=Porphyromonas gingivalis (strain ATCC BAA-308 / W83) OX=242619 GN=PG_2216 PE=4 SV=1	Q7MSZ4	PG_2216	61 kDa	4.6148	11.431	0.4
235	Alcohol dehydrogenase, iron-containing OS=Porphyromonas gingivalis (strain ATCC BAA-308 / W83) OX=242619 GN=PG_1151 PE=4 SV=1	Q7MVC2	PG_1151	43 kDa	7.6914	20.005	0.39
277	Single-stranded-DNA-specific exonuclease RecJ OS=Porphyromonas gingivalis (strain ATCC BAA-308 / W83) OX=242619 GN=recJ PE=3 SV=1	Q7MXV3	recJ	65 kDa	6.1531	15.718	0.39
76	Superoxide dismutase [Mn/Fe] OS=Porphyromonas gingivalis (strain ATCC BAA-308 / W83) OX=242619 GN=sodB PE=1 SV=2	P19665	sodB	22 kDa	25.382	67.158	0.38
256	Thioredoxin OS=Porphyromonas gingivalis (strain ATCC BAA-308 / W83) OX=242619 GN=trx PE=3 SV=1	Q7MXW5	trx	11 kDa	6.9222	18.576	0.37
327	GDP-mannose 4,6-dehydratase OS=Porphyromonas gingivalis (strain ATCC BAA-308 / W83) OX=242619 GN=gmd PE=3 SV=1	Q7MV23	gmd	42 kDa	4.6148	12.86	0.36
523	2-oxoglutarate oxidoreductase, gamma subunit OS=Porphyromonas gingivalis (strain ATCC BAA-308 / W83) OX=242619 GN=PG_1809 PE=4 SV=1	Q7MTX2	PG_1809	20 kDa	1.5383	4.2867	0.35
588	5'-nucleotidase SurE OS=Porphyromonas gingivalis (strain ATCC BAA-308 / W83) OX=242619 GN=surE PE=3 SV=1	Q7MT32	surE	28 kDa	1.5383	4.2867	0.35
604	Adenosylmethionine-8-amino-7-oxononanoate aminotransferase OS=Porphyromonas gingivalis (strain ATCC BAA-308 / W83) OX=242619 GN=bioA PE=3 SV=1	Q7MT98	bioA	48 kDa	1.5383	4.2867	0.35
567	3-deoxy-8-phosphooctulonate synthase OS=Porphyromonas gingivalis (strain ATCC BAA-308 / W83) OX=242619 GN=kdsA PE=3 SV=1	Q7MU26	kdsA	30 kDa	1.5383	4.2867	0.348
301	3-oxoacyl-[acyl-carrier-protein] synthase 3 OS=Porphyromonas gingivalis (strain ATCC BAA-308 / W83) OX=242619 GN=fabH PE=3 SV=1	Q7MAV3	fabH	37 kDa	5.384	15.718	0.34
107	Ferritin OS=Porphyromonas gingivalis (strain ATCC BAA-308 / W83) OX=242619 GN=ftn PE=3 SV=1	F5HE54	ftn	19 kDa	19.228	60.014	0.32
217	Rubrerythrin OS=Porphyromonas gingivalis (strain ATCC BAA-308 / W83) OX=242619 GN=rbr PE=2 SV=1	Q9AGG3	rbr	22 kDa	9.2296	30.007	0.31
326	Phosphoribosylformylglycinamidine synthase OS=Porphyromonas gingivalis (strain ATCC BAA-308 / W83) OX=242619 GN=purL PE=3 SV=1	Q7MXB0	purL	137 kDa	4.6148	15.718	0.29
605	Alpha-1,2-mannosidase family protein OS=Porphyromonas gingivalis (strain ATCC BAA-308 / W83) OX=242619 GN=PG_1711 PE=4 SV=1	Q7MU52	PG_1711	86 kDa	0.76914	2.8578	0.28
619	Collagenase OS=Porphyromonas gingivalis (strain ATCC BAA-308 / W83) OX=242619 GN=prtC PE=3 SV=2	P59916	prtC	47 kDa	0.76914	2.8578	0.28
615	Copper homeostasis protein CutC OS=Porphyromonas gingivalis (strain ATCC BAA-308 / W83) OX=242619 GN=cutC PE=3 SV=1	Q7MWB6	cutC	27 kDa	0.76914	2.8578	0.28
616	Isoprenyl transferase OS=Porphyromonas gingivalis (strain ATCC BAA-308 / W83) OX=242619 GN=uppS PE=3 SV=1	Q7MXJ4	uppS	29 kDa	0.76914	2.8578	0.28
612	Macro domain-containing protein OS=Porphyromonas gingivalis (strain ATCC BAA-308 / W83) OX=242619 GN=PG_1779 PE=4 SV=1	Q7MTZ7	PG_1779	17 kDa	0.76914	2.8578	0.28
144	Ornithine--oxo-acid aminotransferase OS=Porphyromonas gingivalis (strain ATCC BAA-308 / W83) OX=242619 GN=PG_1271 PE=3 SV=1	Q7MV34	PG_1271	46 kDa	15.383	54.298	0.28
608	Peptidase, M49 family OS=Porphyromonas gingivalis (strain ATCC BAA-308 / W83) OX=242619 GN=PG_0317 PE=4 SV=1	Q7MX92	PG_0317	101 kDa	0.76914	2.8578	0.28
613	Por_Secre_tail domain-containing protein OS=Porphyromonas gingivalis (strain ATCC BAA-308 / W83) OX=242619 GN=PG_0626 PE=4 SV=1	Q7MWI4	PG_0626	33 kDa	0.76914	2.8578	0.28
609	Uncharacterized protein OS=Porphyromonas gingivalis (strain ATCC BAA-308 / W83) OX=242619 GN=PG_0339 PE=4 SV=1	Q7MX73	PG_0339	21 kDa	0.76914	2.8578	0.28
618	Uncharacterized protein OS=Porphyromonas gingivalis (strain ATCC BAA-308 / W83) OX=242619 GN=PG_1616 PE=4 SV=1	Q7MUB5	PG_1616	26 kDa	0.76914	2.8578	0.28
617	Uracil phosphoribosyltransferase OS=Porphyromonas gingivalis (strain ATCC BAA-308 / W83) OX=242619 GN=upp PE=3 SV=1	P0C939	upp	24 kDa	0.76914	2.8578	0.28
458	Phenylalanine--tRNA ligase alpha subunit OS=Porphyromonas gingivalis (strain ATCC BAA-308 / W83) OX=242619 GN=pheS PE=3 SV=1	Q7MU04	pheS	39 kDa	2.3074	8.5734	0.27
601	Lipoprotein, putative OS=Porphyromonas gingivalis (strain ATCC BAA-308 / W83) OX=242619 GN=PG_0670 PE=4 SV=1	Q7MWF1	PG_0670	43 kDa	1.5383	5.7156	0.26
572	Quinolinate phosphoribosyltransferase [decarboxylating] OS=Porphyromonas gingivalis (strain ATCC BAA-308 / W83) OX=242619 GN=nadC PE=3 SV=1	Q7MUF1	nadC	30 kDa	1.5383	5.7156	0.26
406	Peptidyl-dipeptidase Dcp OS=Porphyromonas gingivalis (strain ATCC BAA-308 / W83) OX=242619 GN=dcp-2 PE=3 SV=1	Q7MTY8	dcp-2	77 kDa	3.0765	12.86	0.24
518	4-hydroxy-tetrahydrodipicolinate synthase OS=Porphyromonas gingivalis (strain ATCC BAA-308 / W83) OX=242619 GN=dapA PE=3 SV=1	Q7MTB9	dapA	32 kDa	2.3074	10.002	0.23
621	Aldose 1-epimerase OS=Porphyromonas gingivalis (strain ATCC BAA-308 / W83) OX=242619 GN=galM PE=3 SV=1	Q7MUA4	galM	39 kDa	0.76914	4.2867	0.19
614	Dihydroorotase OS=Porphyromonas gingivalis (strain ATCC BAA-308 / W83) OX=242619 GN=pyrC PE=1 SV=1	Q7MVW1	pyrC	50 kDa	0.76914	4.2867	0.19
611	Glucosamine-6-phosphate deaminase OS=Porphyromonas gingivalis (strain ATCC BAA-308 / W83) OX=242619 GN=nagB PE=3 SV=1	Q7MW43	nagB	29 kDa	0.76914	4.2867	0.19
620	NADPH-dependent 7-cyano-7-deazaguanine reductase OS=Porphyromonas gingivalis (strain ATCC BAA-308 / W83) OX=242619 GN=queF PE=3 SV=1	Q7MUX8	queF	18 kDa	0.76914	4.2867	0.19
610	Uncharacterized protein OS=Porphyromonas gingivalis (strain ATCC BAA-308 / W83) OX=242619 GN=PG_1978 PE=4 SV=1	Q7MTI1	PG_1978	22 kDa	0.76914	4.2867	0.19
570	Lipoprotein, putative OS=Porphyromonas gingivalis (strain ATCC BAA-308 / W83) OX=242619 GN=PG_0188 PE=4 SV=1	Q7MXJ6	PG_0188	51 kDa	1.5383	8.5734	0.174
606	Enoyl-CoA hydratase/isomerase family protein OS=Porphyromonas gingivalis (strain ATCC BAA-308 / W83) OX=242619 GN=PG_1079 PE=3 SV=1	Q7MVI2	PG_1079	27 kDa	0.76914	5.7156	0.14
607	MlaD domain-containing protein OS=Porphyromonas gingivalis (strain ATCC BAA-308 / W83) OX=242619 GN=PG_1049 PE=4 SV=1	Q7MVK8	PG_1049	32 kDa	0.76914	5.7156	0.14

## Sheet: Table S3
Table S3: Relative abundance of T9SS components in the P. gingivalis A7UF and W83 proteomes
W83 locus	Description	A7UF/W83 Ratio of Spectral Counts
Cytoplasmic and inner membrane components
PG_0928	PorX, Response regulator/chemotaxis protein (not detected in pull-down)	8.21a
PG_0052	PorY, sensor histidine kinase (not detected in the pull-down)	Not detected
PG_0289	PorL, inner membrane (not detected in the pull-down)	Not detected
PG_0290	PorM, inner membrane (enriched in the A7UF pull-down)	1.19
	Periplasmic
PG_0291	PorN (detected only in the A7UF pull-down)	Not detected
PG_0288	PorK (detected only in the A7UF pull-down)	Not detected
PG_1947	PorW (not detected in the pull-down assay)	Not detected
PG_1058	PorE, Immunoreactive 75 kDa protein (detected only in the A7UF pull-down)	0.72
PG_1850	DUF4835 protein, hypothetical T9SS component (detected only in the A7UF pull-down)	2.3a
PG_2092	DUF5103 protein, hypothetical T9SS component (enriched in the A7UF pull-down)	0.88
PG_0236	Right-handed β-helix region /putative carbohydrate hydrolysis domain (pectin_lyase_fold/virulence domain) periplasmic protein; hypothetical T9SS component (enriched in the A7UF pull-down)	6.9a
	Outer membrane and surface components
PG_0809	Sov, β-barrel protein (detected only in the A7UF pull-down)	0.5
PG_0602	PorQ, β-barrel protein (detected only in the A7UF pull-down)	Not detected
PG_0287	PorP, β-barrel protein (not detected in the pull-down assay)	1.5
PG_0751	PorT, β-barrel protein (not detected in the pull-down assay)	Not detected
PG_0027	PorV, β-barrel protein (enriched in the A7UF pull-down)	0.67
PG_0189	PorG, β-barrel protein (not detected in the pull-down assay)	Not detected
PG_0534	PorF, β-barrel protein (detected only in the A7UF pull-down)	2.66
PG_0026	PorU; surface C-terminal signal peptidase (detected only in the A7UF pull-down)	0.44
PG_1604	PorZ, surface B propeller domain protein; Immunoreactive 84 kDa antigen (enriched in the A7UF pull-down)	0.5
PG_1786	DUF3078 protein, hypothetical T9SS component (detected only in the A7UF pul-down)	2.3a
PG_2172	PorA; putative relay protein of the PorXY-SigP signaling pathway (2.2 fold greater in the A7UF pull-down)	0.76
aProtein was only detected in A7UF proteome

## Sheet: Table S4
Table S4: T9SS Cargo Proteins enriched in the A7UF Pull-down Assay (Table 3 in manuscript)
W83 locus	Description	A7UF/W83 Ratio of spectral counts in the proteome analysis
PG_0026	PorU; surface C-terminal sortase	0.44
PG_0182	Mfa5; von Willebrand factor (vWF) type A domain]	Not detected
PG_0183	Hypothetical lipoprotein containing VWA domain identical to that in PG0182	2.71
PG_0232	CPG70; zinc carboxypeptidase (detected in the pull-down)	0.88
PG_0350	Internalin; hypothetical protein; leucine-rich repeats (detected in the pull-down)	1.35
PG_0410	Hypothetical gingipain-like peptidase C25	0.77
PG_0411	T9SS C-terminal target domain-containing protein	0.62
PG_0495	T9SS C-terminal target domain-containing protein	27.7a
PG_0506	RgpB; arginine specific gingipain B, cysteine protease	0.71
PG_0553	PepK; lysine specific serine endopeptidase	1.92
PG_0611	Hypothetical protein	0.95
PG_0614	Hypothetical protein	1.31
PG_0616	HBP35 (hemin binding protein 35)	0.57
PG_0626	T9SS C-terminal target domain-containing protein	0.28
PG_0654	T9SS C-terminal target domain-containing protein	0.84
PG_1030	T9SS C-terminal target domain-containing protein	0.86
PG_1035	Uncharacterized protein	0.4
PG_1374	T9SS C-terminal target domain-containing protein, leucine-rich repeats (x7)	1.7
PG_1424	PPAD; peptidylarginine deiminase	0.69
PG_1604	PorZ; surface B-propeller protein	0.49
PG_1795	Hypothetical protein	1.42
PG_1798	T9SS C-terminal target domain-containing protein	0.64
PG_1837	HagA (hemagglutinin A, 8 HA domains)	0.8
PG_2024	HagE/RgpA (Hemagglutinin E; arginine specific gingipain)	0.8
PG_2083	Uncharacterized protein	1.62
PG_2102	T9SS C-terminal target domain-containing protein; TapA	1.5a
PG_2172	PorA; Putative T9SS component and outer membrane relay for the PorXY-SigP signaling system	0.76
PG_2216	Hypothetical protein	0.404
a) Protein was only detetcted in A7UF protein extract.
